# Supplementary material for: Body Metrics and the Gut Microbiome in Response to Macronutrient Limitation in the Zebrafish Danio rerio
Source: Curr Dev Nutr. 2023 Mar 9;7(4):100065. doi: 10.1016/j.cdnut.2023.100065 (PMC10257228; doi:10.1016/j.cdnut.2023.100065)
Supplement: Multimedia component 1 [file mmc1.xlsx]

## Sheet: Supplementary_table_1
BODY METRICS AND THE GUT MICROBIOME IN RESPONSE TO MACRONUTRIENT LIMITATION IN THE ZEBRAFISH DANIO RERIO
George B. H. Green
RF - Reduced Fat
SR - Standard Reference
RP - Reduced Protein
F - Female
M - Male
Supplementary Data 1. A list of Amplicon Sequence Variants (ASVs) outputted via QIIME2 from all zebrafish samples.
ASV	RF_F1	RF_F2	RF_F3	RF_F4	RF_M1	RF_M2	RF_M3	RF_M4	SR_F1	SR_F2	SR_F3	SR_F4	SR_M1	SR_M2	SR_M3	SR_M4	RP_F1	RP_F2	RP_F3	RP_F4	RP_M1	RP_M2	RP_M3	RP_M4
d__Bacteria;p__Proteobacteria;c__Gammaproteobacteria;o__Vibrionales;f__Vibrionaceae;g__Vibrio	32091	29024	17	803	419	56	5575	17810	10020	182	1265	14028	17165	0	16589	9573	26567	59661	269	71683	18107	24105	39249	30907
d__Bacteria;p__Proteobacteria;c__Alphaproteobacteria;o__Rhodobacterales;f__Rhodobacteraceae;__	3707	186	44306	55419	1097	3410	4470	11631	15513	12291	403	720	602	11212	29794	291	3969	1983	27972	5479	12597	6615	726	3621
d__Bacteria;p__Proteobacteria;c__Gammaproteobacteria;o__Aeromonadales;f__Aeromonadaceae;g__Aeromonas	145	20643	650	727	0	32	22832	20531	1461	9633	45935	49283	1108	2253	1113	36454	1275	186	409	374	683	9586	119	8036
d__Bacteria;p__Proteobacteria;c__Gammaproteobacteria;o__Pseudomonadales;f__Pseudomonadaceae;g__Pseudomonas	1905	4418	889	415	18958	32370	1204	356	146	258	22	79	860	1594	1454	90	126	873	167	291	1917	122	135	263
d__Bacteria;p__Proteobacteria;c__Alphaproteobacteria;o__Rhizobiales;f__Rhizobiaceae;g__Shinella	698	72	4655	3952	226	735	1534	2106	2419	3587	43	180	348	4130	2743	77	1030	266	1543	747	2446	924	112	1112
d__Bacteria;p__Proteobacteria;c__Alphaproteobacteria;o__Rhodobacterales;f__Rhodobacteraceae;g__Gemmobacter	324	0	3977	4168	0	202	712	963	1792	2235	0	95	0	1450	5302	0	788	272	1692	452	1126	733	153	578
d__Bacteria;p__Fusobacteriota;c__Fusobacteriia;o__Fusobacteriales;f__Fusobacteriaceae;g__Cetobacterium	0	0	198	365	0	16	370	13281	146	981	33	22	0	385	539	0	0	0	0	0	51	1609	0	121
d__Bacteria;p__Proteobacteria;c__Alphaproteobacteria;o__Rhizobiales;f__Rhizobiaceae;__	279	14	1418	787	452	114	322	413	1597	3374	84	104	1816	4312	1314	72	919	232	1142	636	558	746	222	359
d__Bacteria;p__Proteobacteria;c__Gammaproteobacteria;o__Alteromonadales;f__Shewanellaceae;g__Shewanella	6	107	23	17	0	0	3399	5829	518	293	1238	17	138	270	218	453	16	19	0	0	101	1833	0	97
d__Bacteria;p__Firmicutes;c__Bacilli;o__Erysipelotrichales;f__Erysipelotrichaceae;g__ZOR0006	30	0	0	0	0	0	4222	175	0	1623	2741	6	26	988	3352	0	0	0	0	0	0	487	108	87
d__Bacteria;p__Proteobacteria;c__Alphaproteobacteria;o__Rhizobiales;f__Rhizobiales_Incertae_Sedis;g__Phreatobacter	175	15	2430	1944	122	168	184	558	1546	4283	11	124	89	646	1147	136	452	43	786	123	320	202	33	253
d__Bacteria;p__Firmicutes;c__Bacilli;o__Bacillales;f__Planococcaceae;g__Domibacillus	1322	76	0	0	181	0	2360	386	96	0	49	991	1234	0	281	41	338	296	0	1581	53	433	1486	315
d__Archaea;p__Crenarchaeota;c__Nitrososphaeria;o__Nitrososphaerales;f__Nitrososphaeraceae;g__Candidatus_Nitrocosmicus	385	0	7	65	0	128	323	428	353	1209	91	83	20	50	104	0	0	33	642	462	173	6103	103	43
d__Bacteria;p__Proteobacteria;c__Gammaproteobacteria;o__Burkholderiales;f__Comamonadaceae;__	695	238	1548	1530	443	462	1015	1624	455	2435	93	745	1772	2269	5245	163	768	185	1843	1529	1243	1515	850	868
d__Bacteria;p__Actinobacteriota;c__Actinobacteria;o__Propionibacteriales;f__Nocardioidaceae;g__Nocardioides	76	80	829	388	61	1055	3313	2015	633	887	126	221	82	1016	1599	37	203	208	2204	1389	2682	1880	264	219
d__Bacteria;p__Proteobacteria;c__Gammaproteobacteria;o__Xanthomonadales;f__Xanthomonadaceae;g__Stenotrophomonas	73	52	0	0	10494	42	24	22	0	14	0	0	34	67	0	0	0	51	20	16	13	6	43	0
d__Bacteria;p__Proteobacteria;c__Gammaproteobacteria;o__Enterobacterales;f__Enterobacteriaceae;g__Escherichia-Shigella	575	397	0	0	379	617	452	42	388	750	15	48	1070	588	79	0	645	0	71	0	643	27	133	78
d__Bacteria;p__Proteobacteria;c__Gammaproteobacteria;o__Burkholderiales;f__Comamonadaceae;g__Hydrogenophaga	51	0	555	215	108	307	789	567	569	744	21	32	59	663	373	0	109	80	299	95	1061	173	50	64
d__Bacteria;p__Proteobacteria;c__Gammaproteobacteria;o__Pseudomonadales;f__Moraxellaceae;g__Acinetobacter	24	117	0	0	5487	1059	185	18	0	0	0	0	0	22	15	0	82	44	0	27	0	0	0	11
d__Bacteria;p__Planctomycetota;c__Planctomycetes;o__Pirellulales;f__Pirellulaceae;g__Pirellula	173	25	572	109	402	632	192	228	506	532	77	15	229	602	457	7	231	128	684	113	241	543	15	79
d__Bacteria;p__Proteobacteria;c__Alphaproteobacteria;o__Rhizobiales;f__Beijerinckiaceae;g__Bosea	253	14	1836	1622	37	82	15	342	391	465	0	39	29	683	1277	0	70	61	360	32	565	165	40	51
d__Bacteria;p__Planctomycetota;c__Planctomycetes;o__Planctomycetales;f__Rubinisphaeraceae;g__uncultured	71	34	855	274	161	115	737	345	703	1317	61	78	460	1309	361	32	259	159	629	638	1295	692	130	165
d__Bacteria;p__Proteobacteria;c__Gammaproteobacteria;o__Enterobacterales;f__Enterobacteriaceae;__	327	256	0	0	700	384	429	66	226	426	0	0	646	395	0	0	463	0	48	62	354	59	149	38
d__Bacteria;p__Proteobacteria;c__Gammaproteobacteria;o__Legionellales;f__Legionellaceae;g__Legionella	34	13	1503	1681	0	25	35	92	170	178	8	0	0	286	493	33	155	77	705	250	245	267	301	33
d__Bacteria;p__Proteobacteria;c__Alphaproteobacteria;o__Rhizobiales;f__Rhizobiaceae;g__Mesorhizobium	211	0	23	16	0	25	197	163	252	1531	80	76	0	44	26	0	58	13	112	240	140	879	192	88
d__Bacteria;p__Firmicutes;c__Bacilli;o__Lactobacillales;f__Enterococcaceae;g__Enterococcus	85	130	11	0	93	181	139	227	326	151	0	85	198	160	54	0	4058	0	19	30	320	151	43	212
d__Bacteria;p__Firmicutes;c__Bacilli;o__Erysipelotrichales;f__Erysipelotrichaceae;g__Dubosiella	316	241	0	0	221	261	0	0	204	583	0	0	486	232	0	0	559	0	14	0	323	0	61	10
d__Bacteria;p__Actinobacteriota;c__Acidimicrobiia;o__Microtrichales;f__Microtrichaceae;g__IMCC26207	154	0	0	5	0	105	37	710	32	611	0	92	0	58	303	0	185	26	588	14	469	90	6	200
d__Bacteria;p__Actinobacteriota;c__Actinobacteria;o__Bifidobacteriales;f__Bifidobacteriaceae;g__Bifidobacterium	274	182	0	0	222	278	50	0	166	435	0	17	662	243	11	0	403	0	0	0	296	18	88	12
d__Bacteria;p__Firmicutes;c__Bacilli;o__Lactobacillales;f__Vagococcaceae;g__Vagococcus	0	30	0	0	0	0	18	111	108	0	0	32	0	0	25	0	2548	0	31	0	136	90	0	0
d__Bacteria;p__Bacteroidota;c__Bacteroidia;o__Flavobacteriales;f__Flavobacteriaceae;g__Flavobacterium	12	0	304	113	0	0	11	1095	12	95	25	0	0	297	789	0	0	0	0	0	242	21	0	18
d__Bacteria;p__Firmicutes;c__Bacilli;o__Staphylococcales;f__Staphylococcaceae;g__Staphylococcus	41	142	52	17	136	57	311	58	44	95	0	205	241	0	107	12	40	42	134	99	172	40	924	43
d__Bacteria;p__Firmicutes;c__Bacilli;o__Erysipelotrichales;f__Erysipelotrichaceae;g__Faecalibaculum	186	223	0	0	165	190	0	4	169	486	0	0	383	254	0	0	418	0	0	0	216	4	22	0
d__Bacteria;p__Planctomycetota;c__Planctomycetes;o__Gemmatales;f__Gemmataceae;g__uncultured	18	0	69	90	2	8	93	152	44	178	26	2	9	22	133	0	49	11	474	353	100	4140	63	2
d__Bacteria;p__Firmicutes;c__Bacilli;o__Lactobacillales;f__Lactobacillaceae;g__Lactobacillus	89	59	206	337	163	169	397	433	65	205	148	430	273	151	352	162	182	142	311	414	104	271	371	1782
d__Bacteria;p__Bacteroidota;c__Bacteroidia;o__Bacteroidales;f__Bacteroidaceae;g__Bacteroides	48	97	3	33	161	175	147	267	0	141	0	285	203	0	148	3	115	9	265	448	59	88	542	247
d__Bacteria;p__Firmicutes;c__Bacilli;o__Lactobacillales;f__Streptococcaceae;g__Lactococcus	0	42	0	0	13	26	19	128	84	18	0	42	0	0	9	0	2898	0	22	9	174	56	148	26
d__Bacteria;p__Proteobacteria;c__Alphaproteobacteria;o__Rhizobiales;f__Rhizobiaceae;g__Ensifer	55	0	0	0	0	160	0	225	0	0	0	0	0	1429	0	0	0	18	163	31	63	60	0	0
d__Bacteria;p__Planctomycetota;c__Planctomycetes;o__Planctomycetales;f__uncultured;g__uncultured	44	0	99	43	34	21	259	68	115	289	33	23	36	156	206	0	34	29	454	140	188	931	51	22
d__Bacteria;p__Firmicutes;c__Clostridia;o__Peptostreptococcales-Tissierellales;f__Peptostreptococcaceae;__	0	0	0	0	0	0	0	85	45	337	299	12	46	0	9	27	0	34	115	159	46	715	0	43
d__Bacteria;p__Actinobacteriota;c__Acidimicrobiia;o__Microtrichales;f__Microtrichaceae;g__uncultured	12	0	11	0	38	14	307	45	116	141	54	107	0	30	12	12	23	37	287	109	642	380	48	21
Unassigned;__;__;__;__;__	0	0	0	0	0	0	509	1931	0	0	7	578	1229	0	562	7	0	6	1320	1400	0	4	616	429
d__Bacteria;p__Verrucomicrobiota;c__Verrucomicrobiae;o__Verrucomicrobiales;f__Verrucomicrobiaceae;g__Roseimicrobium	0	0	6	11	0	24	59	100	29	304	4	40	0	36	51	0	30	26	360	27	180	543	0	70
d__Bacteria;p__Proteobacteria;c__Gammaproteobacteria;o__Xanthomonadales;f__Xanthomonadaceae;g__Pseudoxanthomonas	193	0	203	401	0	0	20	65	88	12	0	0	0	343	35	0	27	0	206	101	38	68	0	31
d__Bacteria;p__Proteobacteria;c__Alphaproteobacteria;o__Rhizobiales;f__Hyphomicrobiaceae;g__Pedomicrobium	38	0	0	0	0	13	163	150	117	178	21	46	63	66	45	0	25	18	324	112	48	437	27	28
d__Bacteria;p__Cyanobacteria;c__Cyanobacteriia;o__Chloroplast;f__Chloroplast;g__Chloroplast	0	18	13	5	0	33	0	1502	0	866	0	39	37	134	167	0	19	13	52	122	0	42	6	74
d__Bacteria;p__Proteobacteria;c__Gammaproteobacteria;o__Burkholderiales;f__Chromobacteriaceae;g__Crenobacter	0	0	34	30	0	0	45	372	0	39	7	0	0	163	820	0	0	0	0	0	47	0	0	0
d__Bacteria;p__Actinobacteriota;c__Actinobacteria;o__Micrococcales;f__Intrasporangiaceae;__	25	160	157	41	0	42	117	546	0	23	0	0	0	156	265	0	66	16	135	55	54	42	0	19
d__Bacteria;p__Proteobacteria;c__Alphaproteobacteria;o__Reyranellales;f__Reyranellaceae;g__Reyranella	42	0	20	12	0	0	83	342	38	46	7	15	0	30	166	0	13	20	401	367	17	1026	46	4
d__Bacteria;p__Proteobacteria;c__Alphaproteobacteria;o__Acetobacterales;f__Acetobacteraceae;g__Acetobacter	0	0	109	178	0	0	108	120	0	0	31	99	49	0	103	43	8	56	89	116	6	82	79	93
d__Bacteria;p__Verrucomicrobiota;c__Verrucomicrobiae;o__Verrucomicrobiales;f__Akkermansiaceae;g__Akkermansia	48	25	0	0	37	90	30	24	32	104	0	383	95	55	30	3	91	0	63	40	38	0	62	27
d__Bacteria;p__Actinobacteriota;c__Acidimicrobiia;o__Microtrichales;f__Iamiaceae;g__Iamia	34	0	18	50	0	25	36	743	0	114	7	11	0	175	668	18	28	22	158	28	81	108	9	132
d__Bacteria;p__Proteobacteria;c__Gammaproteobacteria;o__Gammaproteobacteria_Incertae_Sedis;f__Unknown_Family;g__Unknown_Family	31	21	218	235	16	22	41	35	0	25	11	11	133	54	71	25	66	29	137	229	76	34	27	33
d__Bacteria;p__Proteobacteria;c__Alphaproteobacteria;o__Rhizobiales;f__Xanthobacteraceae;__	20	0	202	94	0	32	145	61	196	182	17	0	0	137	69	7	49	18	175	89	90	197	14	28
d__Bacteria;p__Planctomycetota;c__Planctomycetes;o__Isosphaerales;f__Isosphaeraceae;g__Tundrisphaera	7	0	17	45	35	3	97	20	29	28	18	5	0	60	110	0	32	0	109	78	69	333	8	11
d__Bacteria;p__Proteobacteria;c__Alphaproteobacteria;o__Rhizobiales;f__Rhizobiales_Incertae_Sedis;__	34	0	22	24	0	57	161	10	25	50	31	19	259	0	13	0	24	0	115	58	29	85	62	30
d__Bacteria;p__Actinobacteriota;c__Actinobacteria;o__Corynebacteriales;f__Mycobacteriaceae;g__Mycobacterium	27	11	118	73	20	70	82	145	107	152	116	0	0	32	83	0	0	19	89	587	63	1458	0	0
d__Bacteria;p__Firmicutes;c__Bacilli;o__Exiguobacterales;f__Exiguobacteraceae;g__Exiguobacterium	257	0	14	38	0	155	176	201	0	66	0	138	0	50	0	0	0	7	6	0	27	49	27	56
d__Bacteria;p__Actinobacteriota;c__Actinobacteria;o__Micrococcales;f__Brevibacteriaceae;g__Brevibacterium	140	34	31	48	0	0	208	211	11	51	0	0	0	28	6	0	12	8	0	72	40	23	0	4
d__Bacteria;p__Proteobacteria;c__Alphaproteobacteria;o__Rhizobiales;f__Hyphomicrobiaceae;g__Hyphomicrobium	0	0	13	0	15	56	149	52	74	63	14	20	87	0	37	0	37	12	152	68	35	519	19	32
d__Bacteria;p__Proteobacteria;c__Alphaproteobacteria;__;__;__	65	11	52	23	38	111	49	95	24	86	21	29	496	44	37	0	0	8	148	93	95	191	20	0
d__Bacteria;p__Planctomycetota;c__Planctomycetes;o__Isosphaerales;f__Isosphaeraceae;g__uncultured	16	0	36	50	19	0	24	15	23	50	8	6	0	24	20	0	13	9	108	60	18	338	42	3
d__Bacteria;p__Planctomycetota;c__Planctomycetes;o__Pirellulales;f__Pirellulaceae;g__Pir4_lineage	44	0	33	11	0	54	58	77	9	185	0	10	35	116	63	0	40	10	261	92	81	369	2	28
d__Bacteria;p__Proteobacteria;c__Alphaproteobacteria;o__Sphingomonadales;f__Sphingomonadaceae;g__Sphingomonas	62	393	0	0	0	49	0	4	0	13	0	0	285	0	0	0	0	0	0	0	0	0	0	0
d__Bacteria;p__Chloroflexi;c__Chloroflexia;o__Thermomicrobiales;f__JG30-KF-CM45;g__JG30-KF-CM45	18	0	37	48	9	46	52	145	68	70	20	15	0	107	174	0	55	30	273	107	191	529	11	24
d__Bacteria;p__Proteobacteria;c__Alphaproteobacteria;o__Rhizobiales;f__Rhizobiales_Incertae_Sedis;g__Nordella	0	0	0	9	0	10	18	76	48	59	0	0	0	38	20	0	26	0	63	70	36	450	0	0
d__Bacteria;p__Proteobacteria;c__Alphaproteobacteria;o__Rickettsiales;f__Rickettsiaceae;g__Candidatus_Megaira	116	16	0	0	0	0	557	0	6	0	0	35	0	0	0	0	12	4	0	0	0	14	21	0
d__Bacteria;p__Actinobacteriota;c__Actinobacteria;o__Pseudonocardiales;f__Pseudonocardiaceae;g__Pseudonocardia	25	0	0	0	0	0	37	55	0	0	0	9	55	0	0	0	0	0	18	91	0	691	0	0
d__Bacteria;p__Chloroflexi;c__Chloroflexia;o__Chloroflexales;f__Roseiflexaceae;g__uncultured	4	0	4	8	10	112	33	57	0	0	10	0	0	11	0	0	0	0	60	24	48	365	19	0
d__Bacteria;p__Firmicutes;c__Bacilli;o__Lactobacillales;f__Carnobacteriaceae;g__Trichococcus	0	0	0	0	0	81	0	0	90	0	0	0	0	0	0	0	577	0	0	0	0	0	0	0
d__Bacteria;p__Actinobacteriota;c__Thermoleophilia;o__Gaiellales;f__uncultured;g__uncultured	44	0	0	0	11	62	101	24	25	73	0	32	0	21	65	0	8	8	181	73	48	308	31	6
d__Bacteria;p__Planctomycetota;c__Planctomycetes;o__Pirellulales;f__Pirellulaceae;g__Rhodopirellula	24	0	30	9	0	136	24	286	16	127	0	12	167	37	38	0	0	13	125	31	22	55	0	106
d__Bacteria;p__Actinobacteriota;c__Actinobacteria;o__Actinomycetales;f__Actinomycetaceae;g__uncultured	0	34	0	0	0	0	0	98	28	13	0	21	25	0	9	0	670	0	0	0	40	46	0	0
d__Bacteria;p__Proteobacteria;c__Alphaproteobacteria;o__Rhizobiales;f__Rhizobiales_Incertae_Sedis;g__uncultured	0	0	17	0	0	34	34	33	24	32	0	5	0	45	38	0	19	0	129	87	63	237	23	28
d__Bacteria;p__Proteobacteria;c__Gammaproteobacteria;o__Burkholderiales;f__Chitinibacteraceae;g__Chitinilyticum	0	0	0	0	0	0	7	17	43	45	28	0	0	0	0	0	0	0	0	0	0	553	0	0
d__Bacteria;p__Deinococcota;c__Deinococci;o__Deinococcales;f__Deinococcaceae;g__Deinococcus	57	0	0	0	7	12	0	29	131	168	0	7	0	3	5	0	64	563	0	10	53	14	6	19
d__Bacteria;p__Proteobacteria;c__Gammaproteobacteria;o__Enterobacterales;__;__	0	0	0	0	8	0	41	387	0	3	2	0	190	0	0	0	62	7	0	0	0	11	0	18
d__Bacteria;p__Proteobacteria;c__Gammaproteobacteria;o__Burkholderiales;f__Rhodocyclaceae;g__Thauera	0	0	21	31	0	0	0	0	0	0	0	0	0	39	339	0	0	0	8	0	27	168	0	0
d__Bacteria;p__Firmicutes;c__Clostridia;o__Peptostreptococcales-Tissierellales;f__Peptostreptococcaceae;g__Paraclostridium	0	0	0	10	0	0	29	0	0	0	569	0	0	0	0	0	0	0	0	0	0	0	0	0
d__Bacteria;p__Proteobacteria;c__Gammaproteobacteria;o__Diplorickettsiales;f__Diplorickettsiaceae;g__uncultured	0	0	308	239	0	0	0	6	0	7	0	0	0	0	28	0	0	0	0	0	10	5	0	0
d__Bacteria;p__Firmicutes;c__Clostridia;o__Peptostreptococcales-Tissierellales;f__Peptostreptococcaceae;g__Clostridioides	40	40	0	0	40	48	44	0	45	67	0	0	107	50	0	0	76	0	0	0	32	0	0	0
d__Bacteria;p__Proteobacteria;c__Alphaproteobacteria;o__Holosporales;f__Holosporaceae;g__uncultured	9	0	258	126	0	0	17	49	29	9	0	0	0	43	76	0	45	0	58	22	30	374	7	0
d__Bacteria;p__Verrucomicrobiota;c__Verrucomicrobiae;o__Verrucomicrobiales;f__Rubritaleaceae;g__Luteolibacter	24	0	5	0	11	19	0	7	0	14	0	9	0	66	211	0	0	0	88	4	38	33	0	21
d__Bacteria;p__Proteobacteria;c__Gammaproteobacteria;o__Burkholderiales;f__Rhodocyclaceae;g__Dechloromonas	0	0	173	143	0	0	0	0	0	0	0	14	0	20	54	0	0	0	0	35	71	17	0	0
d__Bacteria;p__Proteobacteria;c__Gammaproteobacteria;o__Burkholderiales;f__Chitinimonadaceae;g__Chitinivorax	0	0	94	74	0	0	12	7	0	0	0	8	0	57	81	89	0	0	21	0	34	11	8	0
d__Bacteria;p__Firmicutes;c__Clostridia;o__Lachnospirales;f__Lachnospiraceae;__	41	4	0	0	62	93	33	0	29	134	0	0	98	55	0	0	80	0	15	19	4	0	26	18
d__Bacteria;p__Proteobacteria;c__Alphaproteobacteria;o__Tistrellales;f__Geminicoccaceae;g__Candidatus_Alysiosphaera	7	0	0	27	0	4	38	43	28	19	5	7	0	23	42	2	5	0	64	106	0	498	28	7
d__Bacteria;p__Proteobacteria;c__Alphaproteobacteria;o__Rhodobacterales;f__Rhodobacteraceae;g__Paracoccus	19	0	0	0	0	0	0	938	177	181	0	0	0	0	48	0	0	0	23	0	0	0	0	318
d__Bacteria;p__Planctomycetota;c__Planctomycetes;o__Pirellulales;f__Pirellulaceae;g__Blastopirellula	5	0	166	16	0	0	31	0	6	14	0	0	232	0	0	0	10	0	84	2	0	80	0	0
d__Bacteria;p__Planctomycetota;c__Planctomycetes;o__Isosphaerales;f__Isosphaeraceae;__	4	0	0	0	0	0	32	0	0	2	10	0	0	0	0	0	0	0	75	70	0	212	31	0
d__Bacteria;p__Campilobacterota;c__Campylobacteria;o__Campylobacterales;f__Helicobacteraceae;g__Helicobacter	0	0	0	0	0	9	8	0	0	12	0	22	0	0	0	0	0	0	421	0	0	0	12	0
d__Bacteria;p__Actinobacteriota;c__Actinobacteria;o__Micrococcales;f__Micrococcaceae;g__Glutamicibacter	0	16	17	0	0	0	262	162	0	32	0	0	0	0	0	0	0	9	0	0	17	19	0	0
d__Bacteria;p__Proteobacteria;c__Gammaproteobacteria;o__Burkholderiales;f__Oxalobacteraceae;g__Herbaspirillum	0	0	0	0	0	0	96	0	0	0	0	306	0	0	0	0	0	0	0	0	0	0	0	0
d__Bacteria;p__Proteobacteria;c__Alphaproteobacteria;o__Rickettsiales;f__Mitochondria;g__Mitochondria	0	0	0	10	0	0	0	211	0	138	0	0	0	9	41	0	0	0	0	0	0	0	14	11
d__Bacteria;p__Firmicutes;c__Bacilli;o__Brevibacillales;f__Brevibacillaceae;g__Brevibacillus	0	0	193	345	0	0	0	0	0	0	0	0	0	42	6	0	0	0	0	0	13	8	0	0
d__Bacteria;p__Verrucomicrobiota;c__Verrucomicrobiae;o__Pedosphaerales;f__Pedosphaeraceae;g__SH3-11	0	0	0	0	0	0	48	38	0	45	0	0	0	0	11	0	0	4	242	36	67	11	10	5
d__Bacteria;p__Proteobacteria;c__Alphaproteobacteria;o__Rhizobiales;__;__	22	0	18	18	0	23	137	64	60	76	0	0	0	33	47	0	9	6	78	58	43	140	19	0
d__Bacteria;p__Proteobacteria;c__Gammaproteobacteria;o__Coxiellales;f__Coxiellaceae;g__Coxiella	0	0	0	10	0	0	128	0	46	78	0	5	18	3	14	2	0	0	43	10	37	404	12	5
d__Bacteria;p__Proteobacteria;c__Alphaproteobacteria;o__Acetobacterales;f__Acetobacteraceae;g__Gluconobacter	0	0	32	65	0	0	29	40	0	0	0	24	0	0	39	0	0	0	16	21	0	100	0	0
d__Bacteria;p__Bacteroidota;c__Bacteroidia;o__Flavobacteriales;f__Weeksellaceae;g__Apibacter	14	0	0	0	0	140	0	0	21	42	0	0	72	15	0	0	36	0	0	0	23	0	0	0
d__Bacteria;p__Proteobacteria;c__Gammaproteobacteria;o__Enterobacterales;f__Morganellaceae;g__Proteus	42	17	0	0	0	30	63	0	14	41	0	0	40	29	0	0	52	0	0	0	29	0	0	0
d__Bacteria;p__Proteobacteria;c__Gammaproteobacteria;o__Arenicellales;f__Arenicellaceae;g__uncultured	0	0	0	0	0	0	0	0	0	350	0	0	0	0	0	0	0	0	0	0	0	0	0	0
d__Bacteria;p__Firmicutes;c__Clostridia;o__Clostridiales;f__Clostridiaceae;g__Clostridium_sensu_stricto_1	38	3	0	0	0	0	85	0	10	83	0	0	83	33	0	0	44	0	15	0	48	3	36	5
d__Bacteria;p__Bacteroidota;c__Kapabacteria;o__Kapabacteriales;f__Kapabacteriales;g__Kapabacteriales	0	0	0	0	0	0	26	11	3	0	0	0	0	0	77	0	0	4	116	40	18	0	32	18
d__Bacteria;p__Planctomycetota;c__Planctomycetes;o__Isosphaerales;f__Isosphaeraceae;g__Isosphaera	0	0	0	0	0	0	2	0	8	0	0	0	0	0	8	0	0	0	323	0	0	0	0	0
d__Bacteria;p__Actinobacteriota;c__Actinobacteria;o__Propionibacteriales;f__Nocardioidaceae;g__Aeromicrobium	24	0	7	12	0	0	27	284	0	19	0	0	0	37	0	0	62	13	0	40	13	0	0	0
d__Bacteria;p__Planctomycetota;c__Planctomycetes;o__Planctomycetales;f__Rubinisphaeraceae;g__Planctomicrobium	0	0	42	9	0	0	20	8	12	6	0	0	0	0	19	0	0	0	45	46	8	224	6	6
d__Bacteria;p__Proteobacteria;c__Gammaproteobacteria;o__Xanthomonadales;f__Xanthomonadaceae;g__Arenimonas	0	0	0	0	0	18	35	13	0	5	0	0	11	0	0	0	0	6	77	32	23	116	56	0
d__Bacteria;p__Firmicutes;c__Bacilli;o__Bacillales;f__Bacillaceae;g__Anoxybacillus	0	0	0	0	0	0	0	59	0	40	0	12	130	0	0	0	20	0	0	56	0	0	0	13
d__Bacteria;p__Nitrospirota;c__Nitrospiria;o__Nitrospirales;f__Nitrospiraceae;g__Nitrospira	34	0	0	0	0	0	7	76	0	18	0	9	0	0	216	0	0	0	27	0	0	128	0	0
d__Bacteria;p__Cyanobacteria;c__Vampirivibrionia;o__Obscuribacterales;f__Obscuribacteraceae;g__Candidatus_Obscuribacter	0	0	0	0	0	0	274	0	0	0	0	0	0	0	0	0	0	0	27	0	9	0	0	4
d__Bacteria;p__Firmicutes;c__Clostridia;o__Lachnospirales;f__Lachnospiraceae;g__Blautia	42	41	0	0	85	74	9	0	13	0	0	183	77	0	10	0	50	0	49	20	18	0	32	0
d__Bacteria;p__Actinobacteriota;c__Actinobacteria;o__Micrococcales;f__Microbacteriaceae;g__Leucobacter	0	0	0	0	0	0	0	34	0	0	0	0	0	0	0	0	765	0	0	0	53	0	10	0
d__Bacteria;p__Firmicutes;c__Clostridia;o__Peptostreptococcales-Tissierellales;f__Peptostreptococcaceae;g__Peptostreptococcus	0	0	0	0	0	0	0	20	0	0	0	0	0	0	5	0	212	0	0	0	45	7	0	0
d__Bacteria;p__Proteobacteria;c__Alphaproteobacteria;o__Rhizobiales;f__Xanthobacteraceae;g__Bradyrhizobium	16	0	0	0	9	0	0	46	0	0	0	0	0	0	0	0	0	0	60	33	0	163	0	0
d__Bacteria;p__Firmicutes;c__Clostridia;o__Clostridiales;f__Clostridiaceae;g__Candidatus_Arthromitus	0	0	0	0	0	17	0	0	16	54	0	0	37	36	0	0	43	0	0	0	33	0	40	0
d__Bacteria;p__Actinobacteriota;c__Actinobacteria;o__Micrococcales;f__Micrococcaceae;g__Micrococcus	0	0	0	0	0	0	0	6	9	26	0	0	0	46	0	0	9	151	8	0	0	0	0	20
d__Bacteria;p__Actinobacteriota;c__Actinobacteria;o__Micrococcales;f__Microbacteriaceae;__	0	0	0	0	0	0	0	176	0	54	0	0	0	0	33	0	62	0	0	0	0	0	0	43
d__Bacteria;p__Actinobacteriota;c__Actinobacteria;o__Corynebacteriales;f__Nocardiaceae;g__Gordonia	0	0	0	0	0	0	0	36	21	0	0	0	0	0	0	0	201	0	5	0	0	0	0	0
d__Bacteria;p__Firmicutes;c__Negativicutes;o__Veillonellales-Selenomonadales;f__Veillonellaceae;g__Veillonella	47	39	0	0	0	0	39	0	39	98	0	66	82	52	0	0	0	0	15	0	36	6	24	7
d__Bacteria;p__Firmicutes;c__Bacilli;o__Erysipelotrichales;f__Erysipelotrichaceae;g__Turicibacter	7	0	0	0	0	44	0	0	20	54	0	0	44	0	0	0	21	0	8	0	20	0	33	0
d__Bacteria;p__Deinococcota;c__Deinococci;o__Thermales;f__Thermaceae;g__Meiothermus	24	11	2	0	0	15	0	37	0	27	0	0	54	10	0	0	0	0	0	23	22	16	20	0
d__Bacteria;p__Proteobacteria;c__Gammaproteobacteria;o__Steroidobacterales;f__Steroidobacteraceae;g__uncultured	0	0	0	0	0	0	27	14	0	0	0	0	0	0	0	0	0	0	22	36	0	114	22	0
d__Bacteria;p__Actinobacteriota;c__Actinobacteria;o__Micrococcales;f__Micrococcaceae;g__Paenarthrobacter	0	0	0	0	0	0	0	148	0	0	0	0	0	0	0	0	0	0	55	0	0	31	0	0
d__Bacteria;p__Proteobacteria;c__Alphaproteobacteria;o__Rhizobiales;f__Devosiaceae;g__Devosia	10	0	28	31	0	13	0	53	5	44	0	0	0	0	48	0	0	0	0	0	24	7	0	0
d__Bacteria;p__Proteobacteria;c__Gammaproteobacteria;o__uncultured;f__uncultured;g__uncultured	0	0	90	70	0	0	0	0	20	0	0	32	0	0	0	0	0	0	0	0	0	16	0	0
d__Bacteria;p__Proteobacteria;c__Gammaproteobacteria;o__Xanthomonadales;f__Xanthomonadaceae;__	0	0	27	192	0	0	0	0	0	0	0	0	0	0	6	0	0	0	0	0	0	0	0	0
d__Bacteria;p__Proteobacteria;c__Gammaproteobacteria;o__Pseudomonadales;f__Moraxellaceae;g__Perlucidibaca	15	0	0	0	17	8	0	0	0	174	0	0	9	0	0	0	0	0	0	0	0	0	0	0
d__Bacteria;p__Firmicutes;c__Bacilli;o__Bacillales;f__Bacillaceae;g__Bacillus	11	9	8	0	20	40	0	0	0	36	0	0	0	0	12	0	33	0	0	0	37	30	0	21
d__Bacteria;p__Firmicutes;c__Bacilli;o__Lactobacillales;f__Streptococcaceae;g__Streptococcus	6	19	0	0	0	35	23	64	34	0	0	59	29	0	0	0	11	0	34	35	0	9	73	0
d__Bacteria;p__Actinobacteriota;c__Actinobacteria;o__Corynebacteriales;f__Nocardiaceae;g__Rhodococcus	0	0	0	0	0	0	0	77	0	44	0	0	0	0	20	0	0	0	0	0	0	0	0	65
d__Bacteria;p__Chloroflexi;c__KD4-96;o__KD4-96;f__KD4-96;g__KD4-96	2	0	3	0	0	0	14	0	0	26	0	0	0	0	10	0	0	0	28	20	33	100	12	0
d__Bacteria;p__Verrucomicrobiota;c__Chlamydiae;o__Chlamydiales;f__Parachlamydiaceae;__	4	0	0	5	16	0	0	15	17	39	0	0	5	0	20	0	0	5	55	25	27	106	0	0
d__Bacteria;p__Firmicutes;c__Bacilli;__;__;__	32	0	0	0	0	22	0	0	12	0	0	0	72	0	0	0	38	0	0	0	21	17	26	0
d__Bacteria;p__Proteobacteria;c__Alphaproteobacteria;o__Rickettsiales;f__Anaplasmataceae;g__Wolbachia	0	0	15	26	0	0	12	35	0	0	7	13	0	0	14	0	0	0	11	0	0	44	0	17
d__Bacteria;p__Bacteroidota;c__Bacteroidia;o__Bacteroidales;f__Rikenellaceae;g__Alistipes	12	15	0	0	40	38	0	23	0	0	0	60	45	0	0	0	41	0	21	33	0	7	20	21
d__Bacteria;p__Firmicutes;c__Bacilli;o__Acholeplasmatales;f__Acholeplasmataceae;g__Anaeroplasma	0	0	0	4	0	0	15	21	0	0	0	0	0	0	0	0	0	0	24	29	0	0	60	24
d__Bacteria;p__Proteobacteria;c__Gammaproteobacteria;o__Burkholderiales;f__Burkholderiaceae;g__Limnobacter	27	0	0	0	36	0	0	0	0	216	0	0	12	0	0	0	0	0	0	0	0	0	0	0
d__Bacteria;p__Proteobacteria;c__Alphaproteobacteria;o__Rickettsiales;f__Rickettsiaceae;g__Rickettsia	0	0	123	46	0	0	0	0	0	0	0	0	6	0	0	0	0	0	0	0	0	0	0	0
d__Bacteria;p__Firmicutes;c__Clostridia;o__Oscillospirales;f__Ruminococcaceae;g__Faecalibacterium	0	0	0	0	0	0	0	0	0	8	0	107	11	0	0	0	0	0	0	17	9	0	41	0
d__Bacteria;p__Firmicutes;c__Bacilli;o__Lactobacillales;__;__	0	0	0	0	0	0	0	0	0	0	0	0	0	0	0	0	165	0	0	0	0	0	0	0
d__Bacteria;p__Firmicutes;c__Bacilli;o__Thermoactinomycetales;f__Thermoactinomycetaceae;g__uncultured	0	0	0	0	0	0	0	0	0	0	0	0	0	0	6	0	4	2	187	12	6	9	0	0
d__Bacteria;p__Proteobacteria;c__Gammaproteobacteria;o__Burkholderiales;f__Hydrogenophilaceae;g__Hydrogenophilus	0	7	0	0	0	0	0	25	10	18	0	11	51	0	0	0	0	0	6	20	0	0	3	10
d__Bacteria;p__Actinobacteriota;c__Actinobacteria;o__Corynebacteriales;f__Corynebacteriaceae;g__Corynebacterium	3	14	0	0	4	10	18	55	15	21	0	0	22	0	4	0	93	0	10	8	0	12	22	0
d__Bacteria;p__Proteobacteria;c__Alphaproteobacteria;o__Rhizobiales;f__Rhizobiaceae;g__Bartonella	0	0	0	0	0	67	0	0	0	35	0	0	57	0	0	0	0	0	0	0	0	0	0	0
d__Bacteria;p__Actinobacteriota;c__Actinobacteria;o__Frankiales;f__Nakamurellaceae;g__Nakamurella	8	0	0	0	0	0	0	9	0	0	7	0	0	17	35	0	0	0	0	45	0	25	0	7
d__Bacteria;p__Proteobacteria;c__Alphaproteobacteria;o__Rhizobiales;f__Xanthobacteraceae;g__uncultured	0	0	0	0	0	0	12	0	11	0	0	0	0	0	0	0	0	0	23	28	0	79	0	0
d__Bacteria;p__Proteobacteria;c__Gammaproteobacteria;o__Pasteurellales;f__Pasteurellaceae;__	0	0	0	0	0	20	0	0	0	52	0	48	0	0	0	0	0	0	18	13	0	0	0	0
d__Bacteria;p__Bacteroidota;c__Bacteroidia;o__Bacteroidales;f__Prevotellaceae;g__Prevotella	0	0	0	0	0	0	0	0	0	2	0	225	0	0	0	0	0	0	0	3	0	15	0	0
d__Bacteria;p__Bacteroidota;c__Bacteroidia;o__Bacteroidales;f__Tannerellaceae;g__Parabacteroides	0	29	0	0	14	22	0	0	0	22	0	0	35	0	0	0	19	0	0	0	0	0	0	0
d__Bacteria;p__Firmicutes;c__Clostridia;o__Lachnospirales;f__Lachnospiraceae;g__Lachnoclostridium	0	0	0	0	0	31	0	0	0	34	0	0	102	18	0	0	18	0	0	0	0	0	0	0
d__Bacteria;p__Planctomycetota;c__Planctomycetes;o__Gemmatales;f__Gemmataceae;g__Tuwongella	0	0	0	0	0	0	11	0	0	0	0	0	0	0	0	0	8	0	21	8	18	111	0	0
d__Bacteria;p__Firmicutes;c__Bacilli;o__Erysipelotrichales;f__Erysipelatoclostridiaceae;g__Erysipelatoclostridium	0	0	0	0	0	0	0	0	0	0	0	0	0	0	0	0	118	0	0	0	18	0	0	0
d__Bacteria;p__Bacteroidota;c__Bacteroidia;o__Chitinophagales;f__Chitinophagaceae;g__Aurantisolimonas	0	0	0	0	0	0	0	0	0	0	0	0	0	24	99	0	0	0	0	0	0	11	0	0
d__Bacteria;p__Desulfobacterota;c__Desulfovibrionia;o__Desulfovibrionales;f__Desulfovibrionaceae;g__Desulfovibrio	0	0	0	0	15	20	0	0	0	32	0	0	36	0	0	0	33	0	14	3	0	12	0	0
d__Bacteria;p__Bacteroidota;c__Bacteroidia;o__Flavobacteriales;f__Crocinitomicaceae;g__Fluviicola	0	0	14	0	0	0	0	0	0	0	0	0	0	112	0	0	0	0	0	0	0	0	0	0
d__Bacteria;p__Dependentiae;c__Babeliae;o__Babeliales;f__Babeliaceae;g__Babeliaceae	0	0	0	0	0	0	10	11	0	13	5	0	0	0	36	0	0	0	17	10	19	60	10	0
d__Bacteria;p__Proteobacteria;c__Alphaproteobacteria;o__uncultured;f__uncultured;g__uncultured	0	0	0	0	0	0	0	23	5	0	0	0	0	0	0	0	0	0	17	25	0	55	0	0
d__Bacteria;p__Actinobacteriota;c__Actinobacteria;o__Micrococcales;f__Beutenbergiaceae;g__Salana	0	0	0	0	0	0	0	0	0	0	0	0	0	0	0	0	120	0	0	0	0	0	0	0
d__Bacteria;p__Planctomycetota;c__Planctomycetes;o__Pirellulales;f__Pirellulaceae;g__uncultured	0	0	0	4	0	0	18	16	9	9	0	0	0	7	42	0	0	0	30	26	5	147	0	0
d__Bacteria;p__Proteobacteria;c__Gammaproteobacteria;o__Gammaproteobacteria_Incertae_Sedis;f__Unknown_Family;g__Candidatus_Berkiella	0	0	0	0	0	0	0	6	0	136	0	0	0	11	26	0	0	0	10	0	10	0	0	6
d__Bacteria;p__Planctomycetota;c__Planctomycetes;o__Planctomycetales;f__Rubinisphaeraceae;g__SH-PL14	0	0	0	0	0	0	10	59	0	21	0	0	0	71	20	0	0	0	27	9	0	66	6	0
d__Bacteria;p__Firmicutes;c__Clostridia;o__Lachnospirales;f__Lachnospiraceae;g__[Ruminococcus]_gnavus_group	38	21	0	0	53	0	0	0	0	0	0	0	0	0	0	0	0	0	0	0	0	0	0	0
d__Bacteria;p__Bacteroidota;c__Bacteroidia;o__Cytophagales;f__Microscillaceae;g__uncultured	0	0	0	0	0	0	0	5	0	0	0	0	0	0	0	0	0	0	0	0	124	0	0	0
d__Bacteria;p__Actinobacteriota;c__Actinobacteria;__;__;__	0	0	0	0	0	0	0	12	0	0	0	0	0	0	0	0	97	0	0	0	0	0	0	0
d__Bacteria;p__Proteobacteria;c__Gammaproteobacteria;__;__;__	0	0	8	0	0	0	7	0	3	3	0	0	0	25	41	0	6	0	9	0	11	20	2	12
d__Bacteria;p__Planctomycetota;c__Planctomycetes;o__Gemmatales;f__Gemmataceae;g__Gemmata	0	0	2	0	0	6	23	9	0	5	2	0	0	0	26	0	0	0	84	8	11	58	0	0
d__Bacteria;p__Firmicutes;c__Clostridia;o__Lachnospirales;f__Lachnospiraceae;g__Agathobacter	0	0	0	0	0	0	0	0	0	0	0	79	19	0	0	0	0	0	0	0	0	0	26	0
d__Bacteria;p__Proteobacteria;c__Alphaproteobacteria;o__Acetobacterales;f__Acetobacteraceae;g__Roseomonas	0	0	0	4	0	0	0	10	0	0	0	10	0	0	20	0	0	0	16	18	0	30	0	6
d__Bacteria;p__Actinobacteriota;c__Actinobacteria;o__Kineosporiales;f__Kineosporiaceae;__	0	0	0	0	0	0	0	0	67	0	0	0	0	0	0	0	0	0	37	26	0	0	0	0
d__Bacteria;p__Proteobacteria;c__Gammaproteobacteria;o__Oceanospirillales;f__Halomonadaceae;g__Halomonas	0	0	18	10	0	0	0	0	0	6	0	0	0	10	52	0	0	0	0	0	0	7	0	0
d__Bacteria;p__Proteobacteria;c__Alphaproteobacteria;o__Rhizobiales;f__Rhizobiaceae;g__Aliihoeflea	0	0	0	0	0	16	0	70	0	0	0	0	0	0	0	0	0	0	0	0	0	10	0	0
d__Bacteria;p__Proteobacteria;c__Gammaproteobacteria;o__Cellvibrionales;f__Halieaceae;g__OM60(NOR5)_clade	0	0	0	0	0	0	0	0	0	10	0	0	0	0	0	0	0	0	18	21	0	56	0	0
d__Bacteria;p__Bacteroidota;c__Bacteroidia;o__Chitinophagales;f__Chitinophagaceae;g__Dinghuibacter	0	0	0	0	0	0	0	0	0	0	0	0	0	16	45	0	0	0	0	7	0	11	14	0
d__Bacteria;p__Firmicutes;c__Bacilli;o__Mycoplasmatales;f__Mycoplasmataceae;g__Mycoplasma	0	0	0	0	0	0	0	0	0	0	0	0	0	0	0	0	0	0	104	0	0	0	0	0
d__Bacteria;p__Proteobacteria;c__Alphaproteobacteria;o__Rhizobiales;f__Beijerinckiaceae;__	8	0	0	0	0	0	0	26	0	21	0	0	0	0	24	0	11	0	0	0	0	0	0	0
d__Bacteria;p__Actinobacteriota;c__Actinobacteria;o__Frankiales;__;__	0	0	21	14	0	0	0	0	0	0	0	0	0	0	10	0	0	0	24	0	0	21	0	0
d__Bacteria;p__Proteobacteria;c__Alphaproteobacteria;o__Rhizobiales;f__Methyloligellaceae;g__Methyloceanibacter	0	0	0	0	0	0	0	0	0	90	0	0	0	0	0	0	0	0	0	0	0	0	0	0
d__Bacteria;p__Proteobacteria;c__Gammaproteobacteria;o__Diplorickettsiales;f__Diplorickettsiaceae;g__Aquicella	6	0	0	0	0	0	0	0	0	13	0	0	0	0	15	0	4	0	0	0	0	75	0	0
d__Bacteria;p__Bacteroidota;c__Bacteroidia;o__Bacteroidales;f__Muribaculaceae;g__Muribaculaceae	4	0	0	0	5	0	0	0	0	9	0	123	14	0	0	0	4	0	79	12	0	9	45	32
d__Bacteria;p__Verrucomicrobiota;c__Verrucomicrobiae;o__Verrucomicrobiales;f__Verrucomicrobiaceae;g__uncultured	5	0	0	0	0	0	5	2	0	0	0	0	0	0	13	0	11	0	28	16	10	8	0	6
d__Bacteria;p__Firmicutes;c__Clostridia;o__Lachnospirales;f__Lachnospiraceae;g__Lachnospiraceae_NK4A136_group	0	0	0	0	0	0	0	0	22	0	0	0	72	0	0	0	4	0	133	0	0	0	0	11
d__Bacteria;p__Proteobacteria;c__Alphaproteobacteria;o__Rhizobiales;f__Hyphomicrobiaceae;__	0	0	0	0	0	0	24	0	0	16	0	0	0	0	0	0	0	0	0	0	21	19	0	0
d__Bacteria;p__Proteobacteria;c__Gammaproteobacteria;o__Orbales;f__Orbaceae;g__Orbus	0	0	0	0	0	43	0	0	0	17	0	0	19	0	0	0	4	0	0	0	0	0	0	0
d__Bacteria;p__Actinobacteriota;c__Acidimicrobiia;__;__;__	0	0	0	0	0	0	3	79	0	0	0	0	0	0	0	0	0	0	0	0	0	0	0	0
d__Bacteria;p__Actinobacteriota;c__Actinobacteria;o__Micrococcales;f__Cellulomonadaceae;g__Cellulomonas	0	0	0	0	0	0	0	0	0	0	0	0	0	0	0	0	79	0	0	0	0	0	0	0
d__Bacteria;p__Chloroflexi;c__Chloroflexia;o__Chloroflexales;f__Chloroflexaceae;g__FFCH7168	0	0	0	0	0	0	0	0	0	10	0	0	0	0	0	0	51	0	0	0	17	0	0	0
d__Bacteria;p__Proteobacteria;c__Alphaproteobacteria;o__Rhizobiales;f__Beijerinckiaceae;g__Microvirga	0	0	0	0	0	0	0	0	0	0	0	0	0	0	0	0	76	0	0	0	0	0	0	0
d__Bacteria;p__Desulfobacterota;c__uncultured;o__uncultured;f__uncultured;g__uncultured	0	0	0	0	0	0	19	0	0	3	0	0	0	4	11	0	0	2	43	0	0	30	4	0
d__Bacteria;p__Firmicutes;c__Bacilli;o__Staphylococcales;f__Staphylococcaceae;g__Salinicoccus	9	30	0	0	0	0	0	5	0	0	0	19	0	0	0	0	0	0	0	0	0	0	11	0
d__Bacteria;p__Firmicutes;c__Clostridia;o__Oscillospirales;f__Oscillospiraceae;g__uncultured	7	0	0	0	0	21	0	0	0	0	0	0	0	0	0	0	0	0	53	0	0	0	0	9
d__Bacteria;p__Proteobacteria;c__Gammaproteobacteria;o__Oceanospirillales;f__Saccharospirillaceae;__	0	0	0	0	0	0	0	0	0	0	0	0	74	0	0	0	0	0	0	0	0	0	0	0
d__Bacteria;p__Verrucomicrobiota;c__Chlamydiae;o__Chlamydiales;f__Parachlamydiaceae;g__Candidatus_Protochlamydia	0	0	0	0	0	0	0	0	0	47	0	0	0	0	0	0	0	0	26	0	40	0	0	0
d__Bacteria;p__Proteobacteria;c__Alphaproteobacteria;o__Rhizobiales;f__Stappiaceae;g__Stappia	0	0	0	0	0	0	0	0	0	0	0	12	28	0	0	0	0	0	0	0	0	0	24	9
d__Bacteria;p__Actinobacteriota;c__Actinobacteria;o__Micrococcales;f__Microbacteriaceae;g__Microbacterium	0	0	0	6	0	13	0	0	0	0	0	0	0	33	18	2	0	0	0	0	0	0	0	0
d__Bacteria;p__Proteobacteria;c__Alphaproteobacteria;o__Rhodospirillales;f__uncultured;g__uncultured	0	0	0	0	0	0	0	0	0	0	0	68	0	0	3	0	0	0	0	0	0	0	0	0
d__Bacteria;p__MBNT15;c__MBNT15;o__MBNT15;f__MBNT15;g__MBNT15	0	0	0	2	0	0	6	13	0	14	0	0	0	0	0	0	0	0	17	0	0	92	0	0
d__Bacteria;__;__;__;__;__	10	0	2	0	0	0	3	6	0	19	0	0	10	0	0	0	2	0	52	0	0	78	0	0
d__Bacteria;p__Proteobacteria;c__Gammaproteobacteria;o__Burkholderiales;f__Rhodocyclaceae;g__Methyloversatilis	0	0	0	0	0	0	0	0	0	67	0	0	0	0	0	0	0	0	0	0	0	0	0	0
d__Bacteria;p__Actinobacteriota;c__Acidimicrobiia;o__IMCC26256;f__IMCC26256;g__IMCC26256	0	0	7	4	0	20	10	9	8	0	0	4	0	0	6	0	0	0	21	12	0	53	0	0
d__Bacteria;p__Planctomycetota;c__Planctomycetes;o__Planctomycetales;f__Rubinisphaeraceae;g__Fuerstia	0	0	6	0	0	0	0	0	0	0	0	0	0	0	11	0	0	0	0	0	0	0	0	55
d__Bacteria;p__Actinobacteriota;c__Actinobacteria;o__Propionibacteriales;f__Propionibacteriaceae;g__Tessaracoccus	0	0	0	0	0	0	0	0	0	0	0	0	0	0	0	0	66	0	0	0	0	0	0	0
d__Bacteria;p__Bacteroidota;c__Bacteroidia;o__Flavobacteriales;f__Weeksellaceae;__	0	0	41	0	0	0	0	0	0	0	0	0	0	0	0	0	0	0	0	0	0	0	0	23
d__Bacteria;p__Proteobacteria;c__Alphaproteobacteria;o__Rhizobiales;f__Rhizobiaceae;g__Allorhizobium-Neorhizobium-Pararhizobium-Rhizobium	0	0	0	0	0	0	0	36	0	0	0	0	0	48	0	0	0	0	9	16	0	0	0	0
d__Bacteria;p__Proteobacteria;c__Alphaproteobacteria;o__Acetobacterales;f__Acetobacteraceae;__	0	33	0	0	0	0	0	11	0	0	0	0	30	0	0	0	0	0	12	13	0	26	2	0
d__Bacteria;p__Planctomycetota;c__Planctomycetes;o__Pirellulales;f__Pirellulaceae;g__Roseimaritima	0	0	0	0	0	0	0	25	0	12	0	0	0	0	0	0	0	0	0	0	0	0	0	25
d__Bacteria;p__Cyanobacteria;c__Vampirivibrionia;o__Obscuribacterales;f__Obscuribacteraceae;g__Obscuribacteraceae	0	0	0	0	0	0	17	3	0	15	0	0	0	0	0	0	0	0	42	0	0	69	9	0
d__Bacteria;p__Firmicutes;c__Bacilli;o__Lactobacillales;f__Listeriaceae;g__Brochothrix	60	0	0	0	0	0	0	0	0	0	0	0	0	0	0	0	0	0	0	0	0	0	0	0
d__Bacteria;p__Dependentiae;c__Babeliae;o__Babeliales;f__Vermiphilaceae;g__Vermiphilaceae	0	0	0	0	0	0	0	0	0	0	0	0	0	0	0	0	0	0	45	0	0	0	0	13
d__Bacteria;p__Actinobacteriota;c__Acidimicrobiia;o__Microtrichales;__;__	0	0	6	10	0	32	0	25	0	0	0	0	0	0	32	0	10	0	0	0	0	0	0	0
d__Bacteria;p__Acidobacteriota;c__Vicinamibacteria;o__Vicinamibacterales;f__Vicinamibacteraceae;g__Vicinamibacteraceae	0	0	0	0	0	0	0	0	0	0	0	0	0	0	0	0	0	0	35	0	0	57	0	0
d__Bacteria;p__Firmicutes;c__Bacilli;o__Lactobacillales;f__Carnobacteriaceae;__	0	0	0	0	0	0	0	40	0	0	0	0	0	0	14	0	0	0	0	0	0	0	0	0
d__Bacteria;p__Bacteroidota;c__Bacteroidia;o__Cytophagales;f__Microscillaceae;g__OLB12	0	0	0	0	0	0	0	0	0	0	0	0	0	0	0	0	0	0	54	6	0	0	0	0
d__Bacteria;p__Planctomycetota;c__Planctomycetes;o__Pirellulales;f__Pirellulaceae;__	0	0	15	0	0	0	0	0	0	17	0	0	0	0	46	0	0	0	10	8	8	48	3	0
d__Bacteria;p__Bdellovibrionota;c__Bdellovibrionia;o__Bdellovibrionales;f__Bdellovibrionaceae;g__Bdellovibrio	0	0	26	21	0	0	0	0	0	0	0	0	0	0	0	0	0	0	20	10	0	6	0	0
d__Bacteria;p__Firmicutes;c__Clostridia;o__Lachnospirales;f__Lachnospiraceae;g__Dorea	0	0	0	0	0	0	0	5	0	0	0	33	0	0	0	0	0	0	0	0	0	0	18	0
d__Bacteria;p__Dadabacteria;c__Dadabacteriia;o__Dadabacteriales;f__Dadabacteriales;g__Dadabacteriales	0	0	0	0	0	0	0	28	0	0	0	0	0	0	5	0	7	0	0	2	0	8	0	0
d__Bacteria;p__Firmicutes;c__Clostridia;o__Lachnospirales;f__Lachnospiraceae;g__Fusicatenibacter	0	0	0	0	0	0	0	0	0	0	0	31	0	0	0	0	0	0	7	11	0	0	0	0
d__Bacteria;p__Actinobacteriota;c__Actinobacteria;o__Micrococcales;f__Micrococcaceae;g__Kocuria	0	0	0	0	0	0	21	0	0	0	0	0	0	0	0	0	0	0	0	25	0	0	24	0
d__Bacteria;p__Campilobacterota;c__Campylobacteria;o__Campylobacterales;f__Arcobacteraceae;g__Arcobacter	0	6	0	0	0	0	5	0	0	0	0	7	0	0	0	0	0	0	0	0	0	44	0	0
d__Bacteria;p__Verrucomicrobiota;c__Chlamydiae;o__Chlamydiales;f__Parachlamydiaceae;g__Neochlamydia	0	0	31	0	0	0	0	0	0	0	0	0	0	0	6	0	0	0	0	0	0	17	0	0
d__Bacteria;p__Entotheonellaeota;c__Entotheonellia;o__Entotheonellales;f__Entotheonellaceae;g__Candidatus_Entotheonella	0	0	0	0	0	0	0	48	0	0	0	0	0	0	0	0	0	0	0	0	0	0	0	0
d__Bacteria;p__Actinobacteriota;c__Actinobacteria;o__Actinomycetales;f__Actinomycetaceae;g__Actinomyces	0	0	0	0	0	25	10	0	0	0	0	0	0	0	0	0	61	0	4	8	0	18	0	0
d__Bacteria;p__Proteobacteria;c__Gammaproteobacteria;o__Burkholderiales;f__Neisseriaceae;g__Neisseria	0	9	0	0	0	0	0	27	0	32	0	18	0	18	0	0	32	0	0	0	0	0	11	0
d__Bacteria;p__Bdellovibrionota;c__Oligoflexia;o__0319-6G20;f__0319-6G20;g__0319-6G20	0	0	0	0	0	0	0	0	0	0	0	0	31	0	0	0	0	0	10	0	0	23	0	0
d__Bacteria;p__Firmicutes;c__Clostridia;o__Lachnospirales;f__Lachnospiraceae;g__[Eubacterium]_ventriosum_group	0	15	0	0	0	0	0	0	0	0	0	0	28	0	0	0	0	0	0	0	0	0	0	0
d__Bacteria;p__Proteobacteria;c__Gammaproteobacteria;o__Xanthomonadales;f__Rhodanobacteraceae;__	0	0	0	0	0	0	7	0	0	0	0	0	0	0	0	0	0	0	10	8	0	18	0	0
d__Bacteria;p__Proteobacteria;c__Alphaproteobacteria;o__Kiloniellales;f__Fodinicurvataceae;g__uncultured	0	0	0	0	0	0	0	35	0	0	0	0	0	0	0	0	0	0	0	0	0	8	0	0
d__Bacteria;p__Bacteroidota;c__Bacteroidia;o__Bacteroidales;f__Muribaculaceae;g__Muribaculum	0	0	0	0	0	0	0	0	0	0	0	43	0	0	0	0	0	0	0	0	0	0	0	0
d__Bacteria;p__Cyanobacteria;c__Vampirivibrionia;o__Gastranaerophilales;f__Gastranaerophilales;g__Gastranaerophilales	0	0	0	0	0	0	0	0	0	0	0	41	0	0	0	0	0	0	0	0	0	0	5	0
d__Bacteria;p__Proteobacteria;c__Gammaproteobacteria;o__Pseudomonadales;f__Moraxellaceae;g__Psychrobacter	40	0	0	0	0	0	0	0	0	0	0	0	0	0	0	0	0	0	0	0	0	0	0	0
d__Bacteria;p__Actinobacteriota;c__Actinobacteria;o__PeM15;f__PeM15;g__PeM15	0	0	3	0	0	0	0	0	0	0	0	0	0	0	0	0	0	0	0	20	0	17	0	0
d__Bacteria;p__Firmicutes;c__Bacilli;o__Staphylococcales;f__Gemellaceae;g__Gemella	0	0	0	0	7	0	0	13	0	0	0	7	13	0	0	0	0	0	0	0	0	0	0	0
d__Bacteria;p__Fusobacteriota;c__Fusobacteriia;o__Fusobacteriales;f__Fusobacteriaceae;g__Fusobacterium	0	0	0	0	0	11	0	0	5	0	0	40	0	0	0	0	0	0	0	0	0	0	0	0
d__Bacteria;p__Firmicutes;c__Clostridia;o__Peptostreptococcales-Tissierellales;f__Peptostreptococcaceae;g__Romboutsia	0	0	0	0	0	0	0	0	0	0	0	0	0	0	0	0	0	0	0	0	0	0	22	40
d__Bacteria;p__Firmicutes;c__Bacilli;o__Bacillales;f__Planococcaceae;g__Lysinibacillus	0	10	0	0	0	0	0	29	0	0	0	0	0	0	0	0	0	0	0	0	0	0	0	0
d__Bacteria;p__Proteobacteria;c__Gammaproteobacteria;o__PLTA13;f__PLTA13;g__PLTA13	0	0	0	0	0	0	0	0	0	0	0	0	0	0	0	0	0	0	39	0	0	0	0	0
d__Bacteria;p__Acidobacteriota;c__Vicinamibacteria;o__Vicinamibacterales;f__Vicinamibacteraceae;g__Luteitalea	0	0	0	0	0	0	0	0	0	0	0	0	0	0	0	0	0	0	0	0	21	18	0	0
d__Bacteria;p__Firmicutes;c__Clostridia;o__Peptostreptococcales-Tissierellales;f__Peptostreptococcales-Tissierellales;g__Finegoldia	0	0	0	0	0	0	0	0	0	0	0	0	17	0	0	0	0	0	8	0	0	0	13	0
d__Bacteria;p__Planctomycetota;c__Planctomycetes;o__Planctomycetales;__;__	0	0	0	0	0	0	0	0	0	15	0	0	0	0	0	0	0	0	11	0	0	27	0	0
d__Bacteria;p__Proteobacteria;c__Gammaproteobacteria;o__Alteromonadales;f__Alteromonadaceae;g__Rheinheimera	0	0	0	0	0	0	0	0	0	0	0	0	20	0	0	10	0	0	0	0	38	0	0	0
d__Bacteria;p__Firmicutes;c__Clostridia;o__Oscillospirales;f__[Eubacterium]_coprostanoligenes_group;g__[Eubacterium]_coprostanoligenes_group	0	17	0	0	0	19	0	0	0	0	0	0	0	0	0	0	0	0	4	0	0	0	0	0
d__Bacteria;p__Actinobacteriota;c__Actinobacteria;o__Propionibacteriales;f__Nocardioidaceae;g__Marmoricola	0	0	0	0	0	0	0	36	0	0	0	0	0	0	0	0	0	0	0	0	0	0	0	0
d__Bacteria;p__Bacteroidota;c__Bacteroidia;o__Cytophagales;f__Bernardetiaceae;g__Bernardetia	0	0	0	0	0	0	0	0	0	0	0	0	36	0	0	0	0	0	0	0	0	0	0	0
d__Bacteria;p__Chloroflexi;c__Anaerolineae;o__RBG-13-54-9;f__RBG-13-54-9;g__RBG-13-54-9	0	0	6	0	0	0	0	0	0	17	0	0	0	0	0	0	0	0	15	5	0	34	0	0
d__Bacteria;p__Actinobacteriota;c__Acidimicrobiia;o__Microtrichales;f__uncultured;g__uncultured	0	0	0	7	0	0	5	0	0	0	0	0	0	4	12	0	0	0	0	9	0	21	6	0
d__Bacteria;p__Proteobacteria;c__Gammaproteobacteria;o__Burkholderiales;__;__	29	0	0	0	0	0	0	0	0	22	0	0	0	0	13	0	0	0	0	0	0	0	0	0
d__Bacteria;p__Proteobacteria;c__Alphaproteobacteria;o__Rhizobiales;f__Pleomorphomonadaceae;g__Chthonobacter	0	0	0	0	0	0	0	0	0	0	0	0	0	0	14	0	0	0	0	21	0	0	0	0
d__Bacteria;p__Patescibacteria;c__Saccharimonadia;o__Saccharimonadales;f__Saccharimonadaceae;g__TM7a	0	0	0	0	0	6	0	34	0	0	0	0	0	0	0	0	0	0	0	0	0	0	0	0
d__Bacteria;p__Actinobacteriota;c__Actinobacteria;o__Frankiales;f__Sporichthyaceae;g__Longivirga	0	0	0	0	0	0	0	0	0	0	0	0	0	0	23	0	0	0	10	11	0	8	0	0
d__Bacteria;p__Firmicutes;c__Bacilli;o__Erysipelotrichales;f__Erysipelotrichaceae;g__Erysipelothrix	0	0	0	0	0	0	0	0	0	0	0	0	0	0	0	0	34	0	0	0	0	0	0	0
d__Bacteria;p__Firmicutes;c__Clostridia;o__Lachnospirales;f__Lachnospiraceae;g__[Eubacterium]_fissicatena_group	0	0	0	0	0	0	0	0	0	0	0	0	0	0	0	0	34	0	0	0	0	0	0	0
d__Bacteria;p__Firmicutes;c__Clostridia;o__Oscillospirales;f__Ruminococcaceae;g__Subdoligranulum	0	0	0	0	4	0	0	0	0	0	0	30	0	0	0	3	0	0	0	0	0	0	0	0
d__Bacteria;p__Proteobacteria;c__Alphaproteobacteria;o__Rhizobiales;f__Rhizobiaceae;g__Nitratireductor	0	0	0	0	0	0	0	9	0	0	0	0	0	0	0	0	0	0	0	0	0	0	0	22
d__Bacteria;p__Firmicutes;c__Clostridia;o__Peptostreptococcales-Tissierellales;f__Peptostreptococcales-Tissierellales;g__Tissierella	0	0	0	0	0	0	0	0	0	0	0	0	0	0	0	0	0	0	31	0	0	0	0	0
d__Bacteria;p__Planctomycetota;c__Planctomycetes;o__Planctomycetales;f__Schlesneriaceae;g__Schlesneria	0	0	0	0	0	0	0	0	0	0	0	0	0	0	0	0	0	0	13	0	0	18	0	0
d__Bacteria;p__Actinobacteriota;c__Actinobacteria;o__Micrococcales;f__Micrococcaceae;__	21	0	0	0	0	0	0	0	9	0	0	0	30	0	0	0	10	0	0	0	0	0	0	0
d__Bacteria;p__Proteobacteria;c__Gammaproteobacteria;o__Cellvibrionales;f__Cellvibrionaceae;g__Cellvibrio	0	0	19	0	0	0	0	0	0	0	0	0	0	0	11	0	0	0	0	0	0	0	0	0
d__Bacteria;p__Actinobacteriota;c__Actinobacteria;o__Micrococcales;__;__	0	0	0	0	0	30	0	0	0	0	0	0	0	0	0	0	0	0	0	0	0	0	0	0
d__Bacteria;p__Firmicutes;c__Bacilli;o__Bacillales;f__Bacillaceae;__	0	0	0	0	0	0	0	0	0	0	0	0	0	0	0	0	0	0	0	0	30	0	0	0
d__Bacteria;p__Proteobacteria;c__Alphaproteobacteria;o__Rhizobiales;f__D05-2;g__D05-2	0	0	0	0	0	0	0	0	0	0	0	0	0	0	0	0	0	0	0	0	0	30	0	0
d__Bacteria;p__Firmicutes;c__Clostridia;o__Peptostreptococcales-Tissierellales;f__Peptostreptococcales-Tissierellales;g__Peptoniphilus	0	0	0	0	0	5	0	0	0	0	0	0	19	0	0	0	0	0	0	0	8	0	0	0
d__Bacteria;p__Planctomycetota;c__OM190;o__OM190;f__OM190;g__OM190	0	0	0	0	0	0	4	0	0	0	0	0	0	0	0	0	0	0	24	0	0	0	0	0
d__Bacteria;p__Proteobacteria;c__Gammaproteobacteria;o__Burkholderiales;f__SC-I-84;g__SC-I-84	0	0	0	0	0	0	3	0	0	0	0	0	0	0	0	0	0	0	0	0	0	31	5	0
d__Bacteria;p__Firmicutes;c__Clostridia;o__Lachnospirales;f__Lachnospiraceae;g__Anaerostipes	0	5	0	0	8	0	0	0	0	0	0	0	0	0	0	0	0	0	0	9	0	0	19	0
d__Bacteria;p__Proteobacteria;c__Gammaproteobacteria;o__Pseudomonadales;f__Moraxellaceae;g__Enhydrobacter	0	0	0	0	0	8	7	0	0	0	0	6	0	0	0	0	0	0	0	6	0	0	0	0
d__Bacteria;p__NB1-j;c__NB1-j;o__NB1-j;f__NB1-j;g__NB1-j	0	0	0	0	0	0	8	0	0	0	0	0	0	0	0	0	0	0	7	12	0	0	0	0
d__Bacteria;p__Firmicutes;c__Clostridia;o__Lachnospirales;f__Lachnospiraceae;g__[Eubacterium]_hallii_group	0	0	0	0	0	0	0	0	0	0	0	13	0	0	0	0	0	0	0	14	0	0	13	0
d__Bacteria;p__Firmicutes;c__Bacilli;o__Erysipelotrichales;f__Erysipelotrichaceae;g__Ileibacterium	2	0	0	0	0	17	0	0	0	0	0	0	0	0	0	0	0	0	0	0	7	0	0	0
d__Bacteria;p__Proteobacteria;c__Alphaproteobacteria;o__Rhizobiales;f__Methyloligellaceae;g__uncultured	0	0	0	0	0	0	0	0	0	0	0	0	0	0	0	0	0	0	0	0	0	26	0	0
d__Bacteria;p__Proteobacteria;c__Gammaproteobacteria;o__Enterobacterales;f__Yersiniaceae;__	0	0	0	0	0	0	0	0	0	24	0	0	0	0	0	0	0	0	0	0	0	0	0	0
d__Bacteria;p__Proteobacteria;c__Gammaproteobacteria;o__Burkholderiales;f__Sutterellaceae;g__Parasutterella	5	0	0	0	0	0	0	0	0	7	0	24	0	0	0	0	0	0	0	0	0	0	0	0
d__Bacteria;p__Firmicutes;c__Clostridia;o__Clostridia_vadinBB60_group;f__Clostridia_vadinBB60_group;g__Clostridia_vadinBB60_group	0	0	0	0	0	0	0	0	0	4	0	24	0	0	0	0	0	0	0	0	0	0	0	0
d__Bacteria;p__Firmicutes;c__Clostridia;o__Lachnospirales;f__Lachnospiraceae;g__[Ruminococcus]_gauvreauii_group	0	0	0	0	0	0	0	0	0	0	0	24	0	0	0	0	0	0	0	0	0	0	0	0
d__Bacteria;p__Firmicutes;c__Clostridia;o__Oscillospirales;f__Ruminococcaceae;g__Ruminococcus	0	0	0	0	0	0	0	0	0	2	0	0	23	6	0	0	3	0	0	0	0	0	0	0
d__Bacteria;p__Proteobacteria;c__Alphaproteobacteria;o__Caulobacterales;f__Caulobacteraceae;g__Caulobacter	0	0	0	0	0	0	0	0	0	0	0	0	0	0	0	0	0	0	23	0	0	0	0	0
d__Bacteria;p__Actinobacteriota;c__Thermoleophilia;o__Solirubrobacterales;f__67-14;g__67-14	0	0	0	0	0	0	0	0	4	25	0	0	0	0	16	0	10	0	11	5	15	11	0	0
d__Bacteria;p__Chloroflexi;c__Anaerolineae;o__Caldilineales;f__Caldilineaceae;g__uncultured	0	0	4	0	0	0	0	0	0	4	0	7	0	0	5	0	10	0	0	0	0	0	0	0
d__Bacteria;p__Actinobacteriota;c__Actinobacteria;o__Corynebacteriales;f__Corynebacteriaceae;g__Lawsonella	0	0	0	0	10	3	0	8	0	0	0	0	0	0	0	0	0	0	0	0	0	0	0	0
d__Bacteria;p__Actinobacteriota;c__Thermoleophilia;o__Solirubrobacterales;f__Solirubrobacteraceae;g__Conexibacter	0	0	0	0	0	0	0	13	0	0	0	0	0	0	21	0	0	0	7	0	0	0	0	0
d__Bacteria;p__Firmicutes;c__Clostridia;o__Oscillospirales;f__Oscillospiraceae;g__Oscillibacter	0	0	0	0	12	0	0	5	0	0	0	0	0	0	0	0	0	0	21	0	0	0	0	9
d__Bacteria;p__Firmicutes;c__Clostridia;o__Peptostreptococcales-Tissierellales;f__Peptostreptococcales-Tissierellales;g__Anaerococcus	0	0	0	0	7	0	0	0	0	3	0	13	12	0	0	0	0	0	0	4	0	0	0	0
d__Bacteria;p__Firmicutes;c__Bacilli;o__Bacillales;f__Bacillaceae;g__Halobacillus	0	0	0	0	0	0	0	0	0	20	0	0	0	0	0	0	0	0	0	0	0	0	0	0
d__Bacteria;p__Proteobacteria;c__Gammaproteobacteria;o__Salinisphaerales;f__Solimonadaceae;g__uncultured	0	0	0	0	0	0	0	0	0	20	0	0	0	0	0	0	0	0	0	0	0	0	0	0
d__Bacteria;p__Actinobacteriota;c__Coriobacteriia;o__Coriobacteriales;f__Atopobiaceae;g__Atopobium	0	0	0	0	0	0	0	0	0	0	0	20	0	0	0	0	0	0	0	0	0	0	0	0
d__Bacteria;p__Firmicutes;c__Bacilli;o__Paenibacillales;f__Paenibacillaceae;g__Paenibacillus	0	0	0	19	0	0	0	0	0	0	0	0	0	0	0	0	0	0	0	0	0	0	0	0
d__Bacteria;p__Firmicutes;c__Bacilli;o__Bacillales;f__Bacillaceae;g__Fictibacillus	0	0	0	0	0	0	0	19	0	0	0	0	0	0	0	0	0	0	0	0	0	0	0	0
d__Bacteria;p__Proteobacteria;c__Alphaproteobacteria;o__Caulobacterales;f__Caulobacteraceae;g__Brevundimonas	0	0	0	0	0	0	5	0	0	18	0	0	0	0	0	0	0	0	0	0	0	0	5	0
d__Bacteria;p__Proteobacteria;c__Gammaproteobacteria;o__Xanthomonadales;f__Rhodanobacteraceae;g__Ahniella	0	0	0	0	0	0	0	0	0	18	0	0	0	0	0	0	0	0	0	0	0	0	0	0
d__Bacteria;p__Proteobacteria;c__Alphaproteobacteria;o__Rhizobiales;f__Methyloligellaceae;g__Methyloligella	0	0	0	0	0	0	0	0	0	0	0	0	18	0	0	0	0	0	0	0	0	0	0	0
d__Bacteria;p__Planctomycetota;c__Planctomycetes;o__Gemmatales;f__Gemmataceae;g__Fimbriiglobus	0	0	0	0	0	0	0	0	0	0	0	0	0	0	0	0	0	0	18	0	0	0	0	0
d__Eukaryota;__;__;__;__;__	0	0	0	0	0	0	0	0	0	0	0	2	0	0	0	0	0	0	0	0	0	18	0	0
d__Bacteria;p__Firmicutes;c__Bacilli;o__Bacillales;f__Planococcaceae;g__Rummeliibacillus	0	0	0	0	0	0	0	17	0	0	0	0	0	0	0	0	0	0	0	0	0	0	0	0
d__Bacteria;p__Bacteroidota;c__Bacteroidia;__;__;__	0	0	0	0	0	0	0	0	3	11	0	0	0	0	0	0	11	0	0	0	2	0	0	0
d__Bacteria;p__Actinobacteriota;c__Actinobacteria;o__Micrococcales;f__Micrococcaceae;g__Rothia	0	0	0	0	0	0	0	0	0	0	0	0	10	0	7	0	0	0	0	0	0	0	0	0
d__Bacteria;p__Chloroflexi;c__Chloroflexia;o__Chloroflexales;f__Roseiflexaceae;g__Kouleothrix	0	0	0	0	0	0	0	0	0	0	0	0	0	0	0	0	0	0	0	17	0	0	0	0
d__Bacteria;p__Actinobacteriota;c__Thermoleophilia;o__Gaiellales;f__Gaiellaceae;g__Gaiella	0	0	0	0	0	0	0	3	0	0	0	0	0	0	0	0	0	0	0	0	0	17	0	0
d__Bacteria;p__Bacteroidota;c__Bacteroidia;o__Bacteroidales;f__Prevotellaceae;g__Prevotellaceae_NK3B31_group	0	0	0	0	0	0	0	0	0	0	0	0	0	0	0	0	0	0	0	0	8	0	17	0
d__Bacteria;p__Actinobacteriota;c__Acidimicrobiia;o__Microtrichales;f__Ilumatobacteraceae;g__Ilumatobacter	0	0	0	0	0	0	0	0	0	0	0	0	0	0	0	0	0	0	0	0	0	0	0	17
d__Bacteria;p__Bacteroidota;c__Bacteroidia;o__Flavobacteriales;f__Flavobacteriaceae;__	16	0	0	0	0	0	0	0	0	0	0	0	0	0	0	0	0	0	0	0	0	0	0	0
d__Bacteria;p__Chloroflexi;c__Anaerolineae;o__SBR1031;f__SBR1031;g__SBR1031	0	0	0	0	0	0	0	0	0	11	0	0	0	0	0	0	0	0	0	0	0	5	0	0
d__Bacteria;p__Proteobacteria;c__Gammaproteobacteria;o__Enterobacterales;f__Erwiniaceae;__	0	0	0	0	0	0	0	15	0	0	0	0	0	0	0	0	0	0	0	0	0	0	0	0
d__Bacteria;p__Actinobacteriota;c__Coriobacteriia;o__Coriobacteriales;f__Eggerthellaceae;g__Enterorhabdus	0	0	0	0	0	0	0	0	0	15	0	0	0	0	0	0	0	0	0	0	0	0	0	0
d__Bacteria;p__Proteobacteria;c__Gammaproteobacteria;o__Burkholderiales;f__Chitinimonadaceae;g__Chitinimonas	0	0	0	0	0	0	0	0	0	15	0	0	0	0	0	0	0	0	0	0	0	0	0	0
d__Bacteria;p__Myxococcota;c__Polyangia;o__Polyangiales;f__Sandaracinaceae;g__Sandaracinus	0	0	0	0	0	0	0	0	0	0	0	0	0	0	0	0	15	0	0	0	0	0	0	0
d__Bacteria;p__Proteobacteria;c__Alphaproteobacteria;o__Azospirillales;f__Azospirillales_Incertae_Sedis;g__Stella	0	0	0	0	0	0	0	0	0	0	0	0	0	0	0	0	0	0	0	0	0	15	0	0
d__Bacteria;p__Bacteroidota;c__Bacteroidia;o__Bacteroidales;f__Tannerellaceae;g__Macellibacteroides	0	0	0	0	0	0	0	0	0	0	0	0	0	0	0	0	0	0	0	0	0	15	0	0
d__Bacteria;p__Firmicutes;c__Clostridia;o__Oscillospirales;f__Oscillospiraceae;g__Colidextribacter	0	0	0	0	7	0	0	0	0	0	0	0	0	0	0	0	0	0	0	0	11	0	15	0
d__Bacteria;p__Proteobacteria;c__Alphaproteobacteria;o__Rhizobiales;f__Rhizobiaceae;g__Ochrobactrum	0	0	0	0	0	0	0	14	0	0	0	0	0	0	0	0	0	0	0	0	0	0	0	0
d__Bacteria;p__Firmicutes;c__Bacilli;o__Lactobacillales;f__Leuconostocaceae;g__Leuconostoc	0	0	0	0	0	0	0	14	0	0	0	0	0	0	0	0	0	0	0	0	0	7	7	0
d__Bacteria;p__Firmicutes;c__Bacilli;o__Lactobacillales;f__Aerococcaceae;g__Facklamia	0	0	0	0	0	0	0	0	0	0	0	0	8	0	0	0	0	0	0	0	0	0	6	0
d__Bacteria;p__Verrucomicrobiota;c__Verrucomicrobiae;o__Pedosphaerales;f__Pedosphaeraceae;g__Oikopleura	0	0	0	0	0	0	0	0	0	0	0	0	0	0	0	0	0	0	14	0	0	0	0	0
d__Bacteria;p__Dependentiae;c__Babeliae;o__Babeliales;__;__	0	0	0	0	0	0	0	0	0	0	0	0	0	0	0	0	0	0	2	18	0	0	0	0
d__Bacteria;p__Firmicutes;c__Clostridia;o__Lachnospirales;f__Lachnospiraceae;g__[Eubacterium]_xylanophilum_group	0	0	0	0	0	0	0	0	0	0	0	0	0	0	0	0	13	0	12	0	9	0	0	0
d__Bacteria;p__Proteobacteria;c__Gammaproteobacteria;o__Xanthomonadales;f__Rhodanobacteraceae;g__Aquimonas	0	0	0	0	0	0	0	0	0	0	0	0	0	0	0	0	0	0	0	0	13	0	0	0
d__Bacteria;p__Bacteroidota;c__Bacteroidia;o__Chitinophagales;__;__	0	0	0	0	0	0	0	0	0	0	0	0	0	0	0	0	0	0	0	0	13	0	0	0
d__Bacteria;p__Proteobacteria;c__Gammaproteobacteria;o__Burkholderiales;f__TRA3-20;g__TRA3-20	0	0	0	0	0	0	0	0	0	0	0	0	0	0	0	0	0	0	0	0	0	13	0	0
d__Bacteria;p__Planctomycetota;c__Phycisphaerae;o__Phycisphaerales;f__Phycisphaeraceae;g__CL500-3	2	0	0	0	0	0	0	0	0	0	0	0	0	0	0	0	0	0	10	0	0	0	0	0
d__Bacteria;p__Desulfobacterota;c__Desulfovibrionia;o__Desulfovibrionales;f__Desulfovibrionaceae;g__Bilophila	0	0	0	0	12	0	7	0	0	10	0	0	0	0	0	0	0	0	0	0	0	0	7	0
d__Bacteria;p__Proteobacteria;c__Gammaproteobacteria;o__Burkholderiales;f__Alcaligenaceae;g__Achromobacter	0	0	0	0	0	0	12	0	0	0	0	0	0	0	0	0	0	0	0	0	0	0	0	0
d__Bacteria;p__Actinobacteriota;c__Actinobacteria;o__Frankiales;f__Geodermatophilaceae;g__Blastococcus	0	0	0	0	0	0	5	7	0	0	0	0	0	0	0	0	0	0	0	0	0	0	0	0
d__Bacteria;p__Firmicutes;c__Clostridia;o__Oscillospirales;f__Ruminococcaceae;g__Incertae_Sedis	0	0	0	0	0	0	0	0	0	0	0	0	12	0	0	0	0	0	5	0	0	0	0	0
d__Bacteria;p__Actinobacteriota;c__Actinobacteria;o__Streptomycetales;f__Streptomycetaceae;g__Streptomyces	7	0	0	0	0	0	0	0	0	0	0	0	0	0	0	0	0	0	0	0	0	0	0	4
d__Bacteria;p__Actinobacteriota;c__Acidimicrobiia;o__Microtrichales;f__Ilumatobacteraceae;g__uncultured	0	0	3	0	0	0	0	0	0	0	0	6	0	0	0	0	0	0	0	0	0	8	0	0
d__Bacteria;p__Proteobacteria;c__Alphaproteobacteria;o__Sphingomonadales;f__Sphingomonadaceae;__	0	0	0	0	0	0	11	0	0	0	0	0	0	0	0	0	0	0	0	0	0	0	0	0
d__Bacteria;p__Firmicutes;c__Clostridia;o__Clostridiales;f__Clostridiaceae;g__Clostridium_sensu_stricto_13	0	0	0	0	0	0	11	0	0	0	0	0	0	0	0	0	0	0	0	5	0	11	0	0
d__Bacteria;p__Patescibacteria;c__Saccharimonadia;o__Saccharimonadales;f__Saccharimonadales;g__Saccharimonadales	0	0	0	0	0	0	0	4	0	0	0	0	0	0	0	0	4	0	0	0	0	4	0	9
d__Bacteria;p__Verrucomicrobiota;c__Verrucomicrobiae;o__Pedosphaerales;f__Pedosphaeraceae;__	0	0	0	0	0	0	0	0	0	11	0	0	0	0	0	0	0	0	0	0	0	0	0	0
d__Bacteria;p__Planctomycetota;c__Planctomycetes;o__Planctomycetales;f__Gimesiaceae;g__Gimesia	0	0	0	0	0	0	0	0	0	5	0	0	0	2	4	0	0	0	0	0	0	0	0	0
d__Bacteria;p__Firmicutes;c__Clostridia;o__Oscillospirales;f__Ruminococcaceae;__	0	0	0	0	0	0	0	0	0	0	0	11	0	0	0	0	0	0	0	0	0	0	0	0
d__Bacteria;p__Firmicutes;c__Negativicutes;o__Acidaminococcales;f__Acidaminococcaceae;g__Acidaminococcus	0	0	0	0	0	0	0	0	0	0	0	11	0	0	0	0	0	0	0	0	0	0	0	0
d__Bacteria;p__Verrucomicrobiota;c__Chlamydiae;o__Chlamydiales;__;__	0	0	0	0	0	0	0	0	0	0	0	0	0	0	0	0	0	0	0	0	11	5	0	0
d__Bacteria;p__Cyanobacteria;c__Sericytochromatia;o__Sericytochromatia;f__Sericytochromatia;g__Sericytochromatia	0	0	0	0	0	0	0	0	0	0	0	0	0	0	0	0	0	0	0	0	0	11	0	0
d__Bacteria;p__Proteobacteria;c__Alphaproteobacteria;o__Rhizobiales;f__Hyphomicrobiaceae;g__Filomicrobium	0	0	0	0	0	0	0	0	0	0	0	0	0	0	0	0	0	0	0	0	0	0	0	11
d__Bacteria;p__Firmicutes;c__Bacilli;o__Alicyclobacillales;f__Alicyclobacillaceae;g__Effusibacillus	10	0	0	0	0	0	0	0	0	0	0	0	0	0	0	0	0	0	0	0	0	0	0	0
d__Bacteria;p__Planctomycetota;c__Planctomycetes;o__Planctomycetales;f__Gimesiaceae;g__uncultured	0	0	6	0	0	0	0	0	0	4	0	0	0	0	0	0	0	0	0	0	0	0	0	0
d__Bacteria;p__Firmicutes;c__Clostridia;o__Lachnospirales;f__Lachnospiraceae;g__Lachnospiraceae_UCG-006	0	0	0	0	0	10	0	0	0	0	0	0	0	0	0	0	0	0	0	0	0	0	0	0
d__Bacteria;p__Firmicutes;c__Clostridia;o__Clostridiales;f__Clostridiaceae;g__Clostridium_sensu_stricto_3	0	0	0	0	0	0	0	0	0	0	0	0	0	0	0	0	10	0	0	0	0	0	0	0
d__Bacteria;p__Bacteroidota;c__Bacteroidia;o__Cytophagales;f__Microscillaceae;__	0	0	0	0	0	0	0	0	0	0	0	0	0	0	0	0	0	0	0	10	0	0	0	0
d__Bacteria;p__Proteobacteria;c__Gammaproteobacteria;o__Pseudomonadales;f__Moraxellaceae;g__Permianibacter	0	0	0	0	0	0	0	0	0	0	0	0	0	0	0	0	0	0	0	0	10	0	0	0
d__Bacteria;p__Actinobacteriota;c__Thermoleophilia;o__Solirubrobacterales;f__Solirubrobacteraceae;g__Patulibacter	9	0	0	0	0	0	0	0	0	0	0	0	0	0	0	0	0	0	0	0	0	0	0	0
d__Bacteria;p__Proteobacteria;c__Gammaproteobacteria;o__Burkholderiales;f__Alcaligenaceae;g__Candidimonas	0	0	0	9	0	0	0	0	0	0	0	0	0	0	0	0	0	0	0	0	0	0	0	0
d__Bacteria;p__Cyanobacteria;c__Cyanobacteriia;o__Cyanobacteriales;__;__	0	0	0	0	9	0	0	0	0	0	0	0	0	0	0	0	0	0	0	0	0	0	0	0
d__Bacteria;p__Myxococcota;c__Polyangia;o__Haliangiales;f__Haliangiaceae;g__Haliangium	0	0	0	0	0	0	0	2	0	0	0	0	0	0	0	0	0	0	0	0	0	7	0	0
d__Bacteria;p__Bacteroidota;c__Bacteroidia;o__Chitinophagales;f__Saprospiraceae;g__uncultured	0	0	0	0	0	0	0	0	0	9	0	0	0	0	0	0	0	0	0	0	0	0	0	0
d__Bacteria;p__Campilobacterota;c__Campylobacteria;o__Campylobacterales;f__Campylobacteraceae;g__Campylobacter	0	0	0	0	0	0	0	0	0	0	0	9	0	0	0	0	0	0	2	0	0	0	0	0
d__Bacteria;p__Deferribacterota;c__Deferribacteres;o__Deferribacterales;f__Deferribacteraceae;g__Mucispirillum	0	0	0	0	0	0	0	0	0	0	0	0	9	0	0	0	3	0	0	0	0	0	0	0
d__Bacteria;p__Firmicutes;c__Clostridia;o__Lachnospirales;f__Lachnospiraceae;g__Tyzzerella	0	0	0	0	0	0	0	0	0	0	0	3	0	0	0	0	9	0	0	0	0	0	0	0
d__Bacteria;p__Proteobacteria;c__Gammaproteobacteria;o__Burkholderiales;f__Burkholderiaceae;__	0	0	0	0	0	0	0	0	0	0	0	0	0	0	0	0	0	0	9	0	0	0	0	0
d__Bacteria;p__Verrucomicrobiota;c__Verrucomicrobiae;o__Verrucomicrobiales;f__Verrucomicrobiaceae;g__Prosthecobacter	0	0	0	0	0	0	0	0	0	0	0	0	0	0	0	0	0	0	0	0	9	0	0	0
d__Bacteria;p__Proteobacteria;c__Gammaproteobacteria;o__Cardiobacteriales;f__Cardiobacteriaceae;g__Cardiobacterium	0	0	0	0	0	0	0	0	0	0	0	0	0	0	0	0	0	0	0	0	9	0	0	0
d__Bacteria;p__Proteobacteria;c__Alphaproteobacteria;o__Sphingomonadales;f__Sphingomonadaceae;g__Blastomonas	0	8	0	0	0	0	0	0	0	0	0	0	0	0	0	0	0	0	0	0	0	0	0	0
d__Bacteria;p__Proteobacteria;c__Alphaproteobacteria;o__Acetobacterales;f__Acetobacteraceae;g__Craurococcus-Caldovatus	0	0	0	0	0	0	7	8	0	0	0	0	0	0	0	0	0	0	0	0	0	0	0	0
d__Bacteria;p__Proteobacteria;c__Gammaproteobacteria;o__Pseudomonadales;f__Moraxellaceae;__	0	0	0	0	0	0	0	4	0	8	0	0	0	0	0	0	0	0	0	0	0	0	0	0
d__Bacteria;p__Proteobacteria;c__Gammaproteobacteria;o__Oceanospirillales;f__Alcanivoracaceae1;g__Alcanivorax	0	0	0	0	0	0	0	0	0	8	0	0	0	0	0	0	4	0	0	0	0	0	0	0
d__Bacteria;p__Firmicutes;c__Clostridia;o__Lachnospirales;f__Lachnospiraceae;g__Lachnospiraceae_UCG-001	0	0	0	0	0	0	0	0	0	0	0	0	0	0	0	0	8	0	0	0	0	0	0	0
d__Bacteria;p__Firmicutes;c__Clostridia;o__Lachnospirales;f__Lachnospiraceae;g__GCA-900066575	0	0	0	0	0	0	0	0	0	0	0	0	0	0	0	0	8	0	0	0	0	0	0	0
d__Bacteria;p__Actinobacteriota;c__Actinobacteria;o__Corynebacteriales;f__Corynebacteriaceae;g__Turicella	0	0	0	0	0	0	0	0	0	0	0	0	0	0	0	0	8	0	0	0	0	0	0	0
d__Bacteria;p__Desulfobacterota;c__Desulfovibrionia;o__Desulfovibrionales;f__Desulfovibrionaceae;g__uncultured	0	0	0	0	0	0	0	0	0	0	0	0	0	0	0	0	0	0	0	0	8	0	0	0
d__Bacteria;p__Dependentiae;c__Babeliae;o__Babeliales;f__UBA12409;g__UBA12409	0	0	0	0	0	0	0	0	0	0	0	0	0	0	0	0	0	0	0	0	0	8	0	0
d__Bacteria;p__Firmicutes;c__Clostridia;o__Oscillospirales;f__Oscillospiraceae;g__UCG-005	0	0	0	0	0	0	0	0	0	0	0	0	0	0	0	0	0	0	0	0	0	0	8	0
d__Bacteria;p__Proteobacteria;c__Alphaproteobacteria;o__Caulobacterales;f__Caulobacteraceae;g__Phenylobacterium	7	0	0	0	0	0	0	0	0	0	0	0	0	0	0	0	0	0	0	0	0	0	0	0
d__Bacteria;p__Actinobacteriota;c__Rubrobacteria;o__Rubrobacterales;f__Rubrobacteriaceae;g__Rubrobacter	0	7	0	0	0	0	0	0	0	0	0	0	0	0	0	0	0	0	0	0	0	0	0	0
d__Bacteria;p__Actinobacteriota;c__Thermoleophilia;o__Solirubrobacterales;f__Solirubrobacteraceae;g__uncultured	0	0	0	0	0	0	3	0	0	0	0	0	0	0	0	0	0	0	4	0	0	0	0	0
d__Bacteria;p__WPS-2;c__WPS-2;o__WPS-2;f__WPS-2;g__WPS-2	0	0	0	0	0	0	0	0	0	0	0	0	7	0	0	0	0	0	0	0	0	0	0	0
d__Bacteria;p__Proteobacteria;c__Gammaproteobacteria;o__Burkholderiales;f__Burkholderiaceae;g__Lautropia	0	0	0	0	0	0	3	0	0	0	0	0	0	0	0	0	0	0	0	0	7	0	0	0
d__Bacteria;p__Proteobacteria;c__Alphaproteobacteria;o__Rhizobiales;f__Rhizobiales_Incertae_Sedis;g__Bauldia	0	0	0	0	0	0	0	0	0	0	0	0	0	0	0	0	0	0	0	0	0	7	0	0
d__Bacteria;p__Firmicutes;c__Clostridia;o__Lachnospirales;f__Lachnospiraceae;g__uncultured	0	0	0	0	0	0	0	0	0	0	0	0	0	0	0	0	0	0	0	0	0	7	0	0
d__Bacteria;p__Actinobacteriota;c__Actinobacteria;o__Corynebacteriales;f__Nocardiaceae;g__Smaragdicoccus	6	0	0	0	0	0	0	0	0	0	0	0	0	0	0	0	0	0	0	0	0	0	0	0
d__Bacteria;p__Firmicutes;c__Clostridia;o__Oscillospirales;f__Oscillospiraceae;__	12	6	0	0	0	0	0	0	0	0	0	0	0	0	0	0	0	0	5	0	0	0	0	0
d__Bacteria;p__Bacteroidota;c__Bacteroidia;o__Bacteroidales;f__Porphyromonadaceae;g__Porphyromonas	0	6	0	0	0	0	0	0	0	0	0	0	0	0	0	0	0	0	0	0	0	0	0	0
d__Bacteria;p__Fusobacteriota;c__Fusobacteriia;o__Fusobacteriales;f__Leptotrichiaceae;g__Leptotrichia	0	0	0	0	0	0	0	0	6	0	0	0	0	0	0	0	2	0	0	0	0	0	0	0
d__Bacteria;p__Bacteroidota;c__Bacteroidia;o__Bacteroidales;f__Prevotellaceae;g__Alloprevotella	0	0	0	0	4	0	0	0	0	0	0	6	0	0	0	0	0	0	0	0	0	0	0	0
d__Bacteria;p__Firmicutes;c__Negativicutes;o__Veillonellales-Selenomonadales;f__Selenomonadaceae;g__Selenomonas	0	0	0	0	0	0	0	0	0	0	0	0	6	0	0	0	0	0	0	0	0	0	0	0
d__Bacteria;p__Proteobacteria;c__Gammaproteobacteria;o__Alteromonadales;f__Alteromonadaceae;g__Alteromonas	0	0	0	0	0	0	0	0	0	0	0	0	6	0	0	0	0	0	0	0	0	0	0	0
d__Bacteria;p__Myxococcota;c__Myxococcia;o__Myxococcales;f__Myxococcaceae;g__uncultured	0	0	0	0	0	0	0	0	0	0	0	0	0	0	6	0	0	0	0	0	0	0	0	0
d__Bacteria;p__Bacteroidota;c__Bacteroidia;o__Flavobacteriales;f__Weeksellaceae;g__Chryseobacterium	0	0	0	0	0	0	0	0	0	0	0	0	0	0	0	0	0	0	6	0	5	0	0	0
d__Bacteria;p__Bacteroidota;c__Bacteroidia;o__Chitinophagales;f__Chitinophagaceae;g__Terrimonas	0	0	0	0	0	0	0	0	0	0	0	0	0	0	0	0	0	0	0	0	6	0	0	0
d__Bacteria;p__Firmicutes;c__Clostridia;o__Eubacteriales;f__Eubacteriaceae;g__Eubacterium	5	0	0	0	0	0	0	0	0	0	0	0	0	0	0	0	0	0	0	0	0	0	0	0
d__Bacteria;p__Cyanobacteria;c__Cyanobacteriia;o__Cyanobacteriales;f__Phormidiaceae;g__Arthrospira_PCC-7345	2	0	0	0	0	5	0	0	0	0	0	0	0	0	0	0	0	0	0	0	0	0	0	0
d__Bacteria;p__Proteobacteria;c__Alphaproteobacteria;o__Acetobacterales;f__Acetobacteraceae;g__Asaia	0	0	0	0	0	5	0	0	0	0	0	0	0	0	0	0	0	0	0	0	0	0	0	0
d__Bacteria;p__Planctomycetota;c__Planctomycetes;__;__;__	0	0	0	0	0	0	0	5	0	0	0	0	0	0	0	0	0	0	0	0	0	0	0	0
d__Bacteria;p__Actinobacteriota;c__Acidimicrobiia;o__Actinomarinales;f__uncultured;g__uncultured	0	0	0	0	0	0	0	0	0	5	0	0	0	0	0	0	0	0	0	0	0	0	0	0
d__Bacteria;p__Proteobacteria;c__Gammaproteobacteria;o__Burkholderiales;f__Neisseriaceae;g__uncultured	0	0	0	0	0	0	0	0	0	0	0	0	5	0	0	0	0	0	0	0	0	0	0	0
d__Bacteria;p__Firmicutes;c__Clostridia;o__Christensenellales;f__Christensenellaceae;g__Christensenellaceae_R-7_group	0	0	0	0	0	0	0	0	0	0	0	0	5	0	0	0	0	0	0	0	0	0	0	0
d__Bacteria;p__Actinobacteriota;c__Coriobacteriia;o__Coriobacteriales;f__Eggerthellaceae;g__Gordonibacter	0	0	0	0	0	0	0	0	0	0	0	0	0	0	0	0	5	0	0	0	0	0	0	0
d__Bacteria;p__Proteobacteria;c__Gammaproteobacteria;o__Oceanospirillales;f__Halomonadaceae;g__Zymobacter	0	0	0	0	0	0	0	0	0	0	0	0	0	0	0	0	0	0	5	0	0	0	0	0
d__Bacteria;p__Myxococcota;c__Polyangia;o__Nannocystales;f__Nannocystaceae;g__Nannocystis	0	0	0	0	0	0	0	0	0	0	0	0	0	0	0	0	0	0	0	5	0	0	0	0
d__Bacteria;p__Proteobacteria;c__Gammaproteobacteria;o__Granulosicoccales;f__Granulosicoccaceae;g__Granulosicoccus	0	0	0	0	0	0	0	0	0	0	0	0	0	0	0	0	0	0	0	0	5	0	0	0
d__Bacteria;p__Firmicutes;c__Clostridia;o__Clostridiales;f__Clostridiaceae;g__Clostridium_sensu_stricto_12	0	0	0	0	0	0	0	0	0	0	0	0	0	0	0	0	0	0	0	0	0	0	5	0
d__Bacteria;p__Proteobacteria;c__Gammaproteobacteria;o__Diplorickettsiales;f__Diplorickettsiaceae;g__Rickettsiella	0	0	0	0	0	0	0	0	0	0	0	0	0	0	0	0	0	0	0	0	0	0	5	0
d__Bacteria;p__Proteobacteria;c__Alphaproteobacteria;o__Rhizobiales;f__Rhizobiaceae;g__Ahrensia	0	0	0	0	0	0	0	0	0	0	0	0	0	0	0	0	0	0	0	0	0	0	0	5
d__Bacteria;p__Acidobacteriota;c__Vicinamibacteria;o__Subgroup_17;f__Subgroup_17;g__Subgroup_17	4	0	0	0	0	0	0	0	0	0	0	0	0	0	0	0	0	0	0	0	0	0	0	0
d__Bacteria;p__Firmicutes;c__Bacilli;o__Erysipelotrichales;f__Erysipelotrichaceae;g__uncultured	4	0	0	0	0	0	0	0	0	0	0	0	0	0	0	0	0	0	0	0	0	0	0	0
d__Bacteria;p__Firmicutes;c__Clostridia;o__Oscillospirales;f__Ruminococcaceae;g__Ruminococcaceae	4	0	0	0	0	0	0	0	0	0	0	0	0	0	0	0	0	0	0	0	0	0	0	0
d__Bacteria;p__Bacteroidota;c__Bacteroidia;o__Bacteroidales;__;__	0	4	0	0	0	0	0	0	0	0	0	0	0	0	0	0	0	0	0	0	0	0	0	0
d__Bacteria;p__Firmicutes;c__Clostridia;o__Lachnospirales;f__Lachnospiraceae;g__Roseburia	0	0	0	0	4	0	0	0	0	0	0	0	0	0	0	0	0	0	0	0	0	0	3	0
d__Bacteria;p__Firmicutes;c__Bacilli;o__Bacillales;f__Marinococcaceae;g__Marinococcus	0	0	0	0	0	0	0	4	0	0	0	0	0	0	0	0	0	0	0	0	0	0	0	0
d__Bacteria;p__Bacteroidota;c__Bacteroidia;o__Bacteroidales;f__Prevotellaceae;g__Prevotellaceae_UCG-001	0	0	0	0	0	0	0	4	0	0	0	0	0	0	0	0	0	0	0	0	0	0	0	0
d__Bacteria;p__Bacteroidota;c__Bacteroidia;o__Flavobacteriales;f__Flavobacteriaceae;g__Capnocytophaga	0	0	0	0	0	0	0	0	4	0	0	0	0	0	0	0	0	0	0	0	4	0	3	0
d__Bacteria;p__Proteobacteria;c__Alphaproteobacteria;o__Tistrellales;f__Geminicoccaceae;__	0	0	0	0	0	0	0	0	0	4	0	0	0	0	0	0	0	0	0	0	0	0	0	0
d__Bacteria;p__Firmicutes;c__Clostridia;__;__;__	2	0	0	0	0	0	0	3	0	4	0	0	0	0	0	0	0	0	0	0	0	0	0	0
d__Bacteria;p__Firmicutes;c__Bacilli;o__Erysipelotrichales;f__Erysipelotrichaceae;g__[Clostridium]_innocuum_group	0	0	0	0	0	0	0	0	0	0	0	4	0	0	0	0	0	0	0	0	0	0	0	0
d__Bacteria;p__Chloroflexi;c__TK10;o__TK10;f__TK10;g__TK10	0	0	0	0	0	0	0	0	0	0	0	0	0	0	0	0	0	0	4	0	0	0	0	0
d__Bacteria;p__Acidobacteriota;c__Holophagae;o__Subgroup_7;f__Subgroup_7;g__Subgroup_7	0	0	0	0	0	0	0	0	0	0	0	0	0	0	0	0	0	0	4	0	0	0	0	0
d__Bacteria;p__Proteobacteria;c__Gammaproteobacteria;o__Pseudomonadales;f__Moraxellaceae;g__Moraxella	0	0	0	0	0	0	0	0	0	0	0	0	0	0	0	0	0	0	0	4	0	0	3	0
d__Bacteria;p__Firmicutes;c__Clostridia;o__Oscillospirales;f__Oscillospiraceae;g__UCG-003	0	0	0	0	0	0	0	0	0	0	0	0	0	0	0	0	0	0	0	0	0	4	0	0
d__Bacteria;p__Firmicutes;c__Clostridia;o__Clostridia_UCG-014;f__Clostridia_UCG-014;g__Clostridia_UCG-014	0	0	0	0	0	0	0	0	0	3	0	0	0	0	0	0	0	0	0	0	0	4	0	0
d__Bacteria;p__Desulfobacterota;c__Desulfomonilia;o__Desulfomonilales;f__Desulfomonilaceae;g__Desulfomonile	0	0	0	0	0	0	0	0	0	0	0	0	0	0	0	0	0	0	0	0	0	0	4	0
d__Bacteria;p__Proteobacteria;c__Alphaproteobacteria;o__Rhizobiales;f__Beijerinckiaceae;g__Methylobacterium-Methylorubrum	0	0	0	0	0	3	0	0	0	0	0	0	0	0	0	0	0	0	0	3	0	0	0	0
d__Bacteria;p__Firmicutes;c__Clostridia;o__Peptococcales;f__Peptococcaceae;g__Peptococcus	0	0	0	0	0	3	0	0	0	0	0	0	0	0	0	0	0	0	0	0	0	0	0	0
d__Bacteria;p__Myxococcota;c__Polyangia;o__Polyangiales;f__Polyangiaceae;g__Pajaroellobacter	0	0	0	0	0	0	0	3	0	2	0	0	0	0	0	0	0	0	0	0	0	0	0	0
d__Bacteria;p__Proteobacteria;c__Alphaproteobacteria;o__Azospirillales;f__Azospirillaceae;g__Azospirillum	0	0	0	0	0	0	0	0	0	3	0	0	0	0	0	0	0	0	0	0	0	0	0	0
d__Bacteria;p__Bacteroidota;c__Bacteroidia;o__Bacteroidales;f__Tannerellaceae;g__Tannerella	0	0	0	0	0	0	0	0	0	3	0	0	0	0	0	0	0	0	0	0	0	0	0	0
d__Bacteria;p__Fibrobacterota;c__Fibrobacteria;o__Fibrobacterales;f__Fibrobacteraceae;g__Fibrobacter	0	0	0	0	0	0	0	0	0	0	0	3	0	0	0	0	0	0	0	0	0	0	0	0
d__Bacteria;p__Bacteroidota;c__Bacteroidia;o__Sphingobacteriales;f__Sphingobacteriaceae;g__Mucilaginibacter	0	0	0	0	0	0	0	0	0	0	0	0	3	0	0	0	0	0	0	0	0	0	0	0
d__Bacteria;p__Firmicutes;c__Negativicutes;o__Veillonellales-Selenomonadales;f__uncultured;g__uncultured	0	0	0	0	0	0	0	0	0	0	0	0	0	0	3	0	0	0	0	0	0	0	0	0
d__Bacteria;p__Bacteroidota;c__Bacteroidia;o__Cytophagales;f__Spirosomaceae;g__Leadbetterella	0	2	0	0	0	0	0	0	0	0	0	0	0	0	3	0	0	0	0	0	0	0	0	0
d__Bacteria;p__Firmicutes;c__Bacilli;o__Lactobacillales;f__Carnobacteriaceae;g__Dolosigranulum	0	0	0	0	0	0	0	0	0	0	0	0	0	0	3	0	0	0	0	0	0	0	0	0
d__Bacteria;p__Firmicutes;c__Clostridia;o__Lachnospirales;f__Lachnospiraceae;g__ASF356	0	0	0	0	0	0	0	0	0	0	0	0	0	0	0	0	3	0	0	0	0	0	0	0
d__Bacteria;p__Bacteroidota;c__Bacteroidia;o__Bacteroidales;f__Dysgonomonadaceae;g__Dysgonomonas	0	0	0	0	0	0	0	0	0	0	0	0	0	0	0	0	3	0	0	0	0	2	0	0
d__Bacteria;p__Proteobacteria;c__Gammaproteobacteria;o__Salinisphaerales;f__Solimonadaceae;g__Nevskia	0	0	0	0	0	0	0	0	0	0	0	0	0	0	0	0	3	0	0	0	0	0	0	0
d__Bacteria;p__Bacteroidota;c__Bacteroidia;o__Chitinophagales;f__Chitinophagaceae;g__uncultured	0	0	0	0	0	0	0	0	0	0	0	0	0	0	0	0	0	0	3	0	0	0	0	0
d__Bacteria;p__Planctomycetota;c__Phycisphaerae;o__Phycisphaerales;f__Phycisphaeraceae;g__SM1A02	0	0	0	0	0	0	0	0	0	0	0	0	0	0	0	0	0	0	0	3	0	0	0	0
d__Bacteria;p__Bacteroidota;c__Bacteroidia;o__Sphingobacteriales;f__Sphingobacteriaceae;__	0	0	0	0	0	0	0	0	0	0	0	0	0	0	0	0	0	0	0	0	0	3	0	0
d__Bacteria;p__Bacteroidota;c__Bacteroidia;o__Sphingobacteriales;f__Sphingobacteriaceae;g__Solitalea	0	0	0	0	0	0	0	0	0	0	0	0	0	0	0	0	0	0	0	0	0	3	0	0
d__Bacteria;p__Firmicutes;c__Clostridia;o__Lachnospirales;f__Lachnospiraceae;g__Lachnoanaerobaculum	0	0	0	0	0	0	0	0	0	0	0	0	0	0	0	0	0	0	0	0	0	0	3	0
d__Bacteria;p__Proteobacteria;c__Alphaproteobacteria;o__Micavibrionales;f__Micavibrionaceae;g__uncultured	0	0	0	0	0	0	0	0	0	0	0	0	0	0	0	0	0	0	0	0	0	0	3	0
d__Bacteria;p__Firmicutes;c__Clostridia;o__Clostridia;f__Hungateiclostridiaceae;g__Ruminiclostridium	0	2	0	0	0	0	0	0	0	0	0	0	0	0	0	0	0	0	0	0	0	0	0	0
d__Bacteria;p__Bacteroidota;c__Bacteroidia;o__Chitinophagales;f__Chitinophagaceae;g__Flaviaesturariibacter	0	0	0	0	0	0	2	0	0	0	0	0	0	0	0	0	0	0	0	0	0	0	0	0
d__Bacteria;p__Planctomycetota;c__Phycisphaerae;o__Tepidisphaerales;f__WD2101_soil_group;g__WD2101_soil_group	0	0	0	0	0	0	0	2	0	0	0	0	0	0	0	0	0	0	0	0	0	0	0	0
d__Bacteria;p__Planctomycetota;c__Planctomycetes;o__Planctomycetales;f__Schlesneriaceae;g__Planctopirus	0	0	0	0	0	0	0	2	0	0	0	0	0	0	0	0	0	0	0	0	0	0	0	0
d__Bacteria;p__Firmicutes;c__Negativicutes;o__Veillonellales-Selenomonadales;f__Veillonellaceae;g__Megasphaera	0	0	0	0	0	0	0	2	0	0	0	0	0	0	0	0	0	0	0	0	0	0	0	0
d__Bacteria;p__Proteobacteria;c__Gammaproteobacteria;o__KI89A_clade;f__KI89A_clade;g__KI89A_clade	0	0	0	0	0	0	0	0	0	2	0	0	0	0	0	0	0	0	0	0	0	0	0	0
d__Bacteria;p__Actinobacteriota;c__Actinobacteria;o__Propionibacteriales;f__Propionibacteriaceae;g__Cutibacterium	0	0	0	0	0	0	0	0	0	0	0	2	0	0	0	0	0	0	0	0	0	0	0	0
d__Bacteria;p__Firmicutes;c__Clostridia;o__Christensenellales;f__Christensenellaceae;__	0	0	0	0	0	0	0	0	0	0	0	2	0	0	0	0	0	0	0	0	0	0	0	0
d__Bacteria;p__Bacteroidota;c__Bacteroidia;o__Chitinophagales;f__Chitinophagaceae;g__Ferruginibacter	0	0	0	0	0	0	0	0	0	0	0	0	2	0	0	0	0	0	0	0	0	0	0	0
d__Bacteria;p__SAR324_clade(Marine_group_B);c__SAR324_clade(Marine_group_B);o__SAR324_clade(Marine_group_B);f__SAR324_clade(Marine_group_B);g__SAR324_clade(Marine_group_B)	0	0	0	0	0	0	0	0	0	0	0	0	0	0	2	0	0	0	0	0	0	0	0	0
d__Bacteria;p__Actinobacteriota;c__Coriobacteriia;o__Coriobacteriales;f__Coriobacteriaceae;g__Collinsella	0	0	0	0	0	0	0	0	0	0	0	0	0	0	0	0	2	0	0	0	0	0	0	0
d__Bacteria;p__Myxococcota;c__Polyangia;o__Polyangiales;f__Phaselicystidaceae;g__Phaselicystis	0	0	0	0	0	0	0	0	0	0	0	0	0	0	0	0	0	0	2	0	0	0	0	0
d__Bacteria;p__Bacteroidota;c__Bacteroidia;o__Sphingobacteriales;f__env.OPS_17;g__env.OPS_17	0	0	0	0	0	0	0	0	0	0	0	0	0	0	0	0	0	0	0	2	0	0	0	0
d__Bacteria;p__Firmicutes;c__Clostridia;o__Lachnospirales;f__Lachnospiraceae;g__Eisenbergiella	0	0	0	0	0	0	0	0	0	0	0	0	0	0	0	0	0	0	0	0	0	2	0	0
d__Bacteria;p__Bdellovibrionota;c__Bdellovibrionia;o__Bacteriovoracales;f__Bacteriovoracaceae;g__uncultured	0	0	0	0	0	0	0	0	0	0	0	0	0	0	0	0	0	0	0	0	0	0	2	0
d__Bacteria;p__Firmicutes;c__Clostridia;o__Clostridia;f__Hungateiclostridiaceae;__	0	0	0	0	0	0	0	0	0	0	0	0	0	0	0	0	0	0	0	0	0	0	0	2
