# Supplementary material for: Body Metrics and the Gut Microbiome in Response to Macronutrient Limitation in the Zebrafish Danio rerio
Source: Curr Dev Nutr. 2023 Mar 9;7(4):100065. doi: 10.1016/j.cdnut.2023.100065 (PMC10257228; doi:10.1016/j.cdnut.2023.100065)
Supplement: Multimedia component 2 [file mmc2.xlsx]

## Sheet: denoising_stats
BODY METRICS AND THE GUT MICROBIOME IN RESPONSE TO MACRONUTRIENT LIMITATION IN THE ZEBRAFISH DANIO RERIO
George B. H. Green
Supplementary Data 2: DADA2 (v1.10) denoising stats for all samples in this study.
sample-id	input	filtered	percentage of input passed filter	denoised	merged	percentage of input merged	non-chimeric	percentage of input non-chimeric
#q2:types	numeric	numeric	numeric	numeric	numeric	numeric	numeric	numeric
RF_F1	68111	53489	78.53	52655	47258	69.38	47258	69.38
RF_F2	80710	64533	79.96	63791	58361	72.31	58095	71.98
RF_F3	100147	77193	77.08	76660	72159	72.05	70318	70.21
RF_F4	115227	84696	73.5	84247	78862	68.44	78197	67.86
RF_M1	64331	44626	69.37	43760	41799	64.97	41711	64.84
RF_M2	66543	51456	77.33	50298	46333	69.63	46171	69.39
RF_M3	91659	67105	73.21	66219	62805	68.52	61896	67.53
RF_M4	141249	102124	72.3	101439	97772	69.22	95460	67.58
SR_F1	66582	47522	71.37	46566	43639	65.54	43586	65.46
SR_F2	86904	64606	74.34	63434	59783	68.79	59705	68.7
SR_F3	72145	56049	77.69	55696	54608	75.69	53966	74.8
SR_F4	103603	77501	74.81	76676	73056	70.52	71878	69.38
SR_M1	66211	39596	59.8	38661	35696	53.91	35692	53.91
SR_M2	74874	44652	59.64	43926	41355	55.23	41355	55.23
SR_M3	112802	87678	77.73	86872	83287	73.83	82147	72.82
SR_M4	66263	51087	77.1	50851	49195	74.24	47886	72.27
RP_F1	77735	60982	78.45	60302	55725	71.69	55348	71.2
RP_F2	82113	68714	83.68	68292	66618	81.13	66342	80.79
RP_F3	85404	57842	67.73	56846	54009	63.24	53703	62.88
RP_F4	121969	98693	80.92	97988	94425	77.42	93800	76.9
RP_M1	77471	57421	74.12	56483	53336	68.85	53336	68.85
RP_M2	118207	88680	75.02	87543	81927	69.31	81142	68.64
RP_M3	65966	52497	79.58	51657	49280	74.71	49280	74.71
RP_M4	69812	55890	80.06	55308	53082	76.04	52449	75.13
